# Supplementary material for: Stem cell and neurogenic gene-expression profiles link prostate basal cells to aggressive prostate cancer
Source: Nat Commun. 2016 Feb 29;7:10798. doi: 10.1038/ncomms10798 (PMC4773505; doi:10.1038/ncomms10798)
Supplement: Supplementary Data 1 — Genes upregulated by ≥2 fold and FDR<0.05 in human benign prostatic basal epithelial cells compared to the corresponding luminal cells in the RNA-Seq analysis. [file ncomms10798-s2.xlsx]

## Sheet: 1 Basal FC2 FDR<0.05
Supplementary Data 1. Genes upregulated by ≥2 fold and FDR<0.05 in human benign prostatic basal epithelial cells compared to the corresponding luminal cells in the RNA-Seq analysis.
Differentially expressed genes (DEGs) are classified into several non-redundant functional categories based on their primary tissue expression, major biological functions, and/or mutation-associated diseases uncovered using a combination of
curation methods in GeneCards (www.genecards.org), Pubmed, and GO terms. Genes in each category are listed according to fold changes derived from normalized read counts in basal epithelial cells over those in luminal cells. Pubmed
ID (PMID) numbers are provided for some of the genes under "Full name and note". For the category of "Non-coding RNAs", the classification criteria were loosened to ≥1.5 fold and FDR<0.1, hence 10 extra genes (shaded).
Note:
1. baseMean: Normalized average read counts across all samples.
2. baseMeanA and B: Normalized average read counts of 3 benign luminal and 3 benign basal samples, respectively.
3. pval, the uncorrected p-value of the test statistic; padj, the FDR-adjusted p-value of the test statistic. Both values are generated by DESeq.
Gene symbol	baseMean	baseMeanA	baseMeanB	Fold Change (FC)	log2 FC	pval	padj	Full name and note
Neural and neuronal development
HMX2	9.01115	0.329305	17.693	53.7283	5.74761	0.00294038	0.0379918	H6 family homeobox 2 (NKL homeobox family member and a transcription factor involved in specification of neuronal cell types and required for inner ear and hypothalamus development ) 7510254, 11091080, 11748138, 15363417,
CDH13	1579.53	66.821	3092.23	46.2764	5.5322	4.60316e-31	9.77527e-27	cadherin 13 (also T- or H-cad; neg regulator of axon growth; GPI-linked; promoter methylation in PCa; binding to adiponectin; a new basal surface marker) 21041950, 20607704, 20190755
CYYR1	96.8052	4.97869	188.632	37.8878	5.24366	2.03407e-05	0.000753849	cysteine/tyrosine-rich 1 (initially cloned from a brain cDNA library and predicted to encode a 153 aa protein with unknown functions; high CYYR1 expression found in cells belonging to the amine precursor uptake and decarboxylation system and in neuroendocrine tumors)
NPBWR1	30.9956	1.6563	60.3349	36.4274	5.18695	7.94266e-06	0.000338488	neuropeptides B/W receptor 1
VSNL1	1049.57	83.1802	2015.96	24.236	4.59908	1.0198e-23	7.21882e-20	visinin-like 1 (neuronal calcium sensor proteins)
ACCN1	9.27355	1.0284	17.5187	17.035	4.09043	0.00018966	0.00464546	ASIC2 acid-sensing (proton-gated) ion channel 2; also called Amiloride-sensitive cation channel 1, neuronal; a member of the degenerin/epithelial sodium channel (DEG/ENaC) superfamily; involved in neurotransmission
DSCAML1	32.8051	3.72614	61.884	16.6081	4.05381	2.82456e-09	3.40809e-07	Down syndrome cell adhesion molecule like 1 (cell adhesion molecule that plays a role in neuronal self-avoidance)
KCTD8	79.4459	9.08902	149.803	16.4817	4.0428	5.00515e-08	4.46594e-06	potassium channel tetramerization domain containing 8 (an auxiliary subunit of GABA-B receptors that determine the pharmacology and kinetics of the receptor response).
KCNQ5	1567.04	188.748	2945.33	15.6045	3.96389	5.11603e-17	4.72365e-14	potassium voltage-gated channel, KQT-like subfamily, member 5
KCNMA1	1356.04	165.948	2546.13	15.3429	3.9395	3.06147e-07	2.10399e-05	potassium large conductance calcium-activated channel, subfamily M, alpha member 1
NGFR	3162.46	423.398	5901.52	13.9385	3.801	8.93776e-14	3.38933e-11	nerve growth factor receptor (also called low-affinity neurotrophin receptor or p75NTR; related to TrkA, TrkB, and TrkC); binding to neurotrophin precursors with high affinity. Lost in PCa. 12213679, 15509525, 16316409, 17409433
GRIN2A	105.223	14.4785	195.967	13.535	3.75863	4.22851e-06	0.000200887	glutamate receptor, ionotropic, N-methyl D-aspartate 2A
CNTNAP3B	423.294	60.2325	786.355	13.0553	3.70657	6.59061e-09	7.36622e-07	contactin associated protein-like 3B
TRHDE	7.18591	1.0284	13.3434	12.975	3.69766	0.00201799	0.028653	thyrotropin-releasing hormone degrading enzyme (specifically cleaves and inactivates the neuropeptide thyrotropin-releasing hormone)
CDH4	6.52201	0.994435	12.0496	12.117	3.59896	0.0041251	0.0490956	cadherin 4, type 1, R-cadherin (retinal) (a classical cadherin; may play an important role during brain segmentation and neuronal outgrowth)
SERPINF1	1352.81	207.592	2498.02	12.0333	3.58896	9.8e-17	8.67e-14	serpin peptidase inhibitor, clade F (alpha-2 antiplasmin, pigment epithelium derived factor - PEDF), member 1 (no serine protease inhibitor activity; neurotrophic and inducing neuronal differentiation)
PHYHIP	271.363	43.7819	498.943	11.3961	3.51047	0.000239487	0.00557036	phytanoyl-CoA 2-hydroxylase interacting protein (interacts with PHYH, suggesting a role in the development of the central nervous system)
NEURL	95.3606	17.3175	173.404	10.0132	3.32383	0.000386463	0.0081016	Neuralized E3 Ubiquitin Protein Ligase 1 (plays a role in hippocampal-dependent synaptic plasticity, learning and memory. Involved in the formation of spines and functional synaptic contacts)
KCNJ5	136.727	25.3048	248.15	9.80643	3.29373	9.52594e-12	2.35224e-09	potassium inwardly-rectifying channel, subfamily J, member 5
FAT3	862.784	160.046	1565.52	9.78169	3.29008	0.00311587	0.0396219	FAT atypical cadherin 3 (may play a role in the interactions between neurites derived from specific subsets of neurons during development)
ROBO2	120.978	22.4655	219.491	9.77011	3.28838	2.03021e-06	0.000106191	roundabout, axon guidance receptor, homolog 2 (Drosophila) (maybe reduced in PCa; 24272677)
CDHR1	60.1573	11.298	109.017	9.64924	3.27042	3.14e-09	3.7e-07	cadherin-related family member 1 (also called protocadherin 21 or PCDH21; the encoded protein is a photoreceptor-specific cadherin that plays a role in outer segment disc morphogenesis)
SLC1A3	1668.41	360.23	2976.58	8.263	3.04667	4.34092e-13	1.28033e-10	solute carrier family 1 (glial high affinity glutamate transporter), member 3
CNTNAP3	511.688	111.45	911.926	8.18241	3.03253	1.35106e-11	3.10355e-09	contactin associated protein-like 3
CLDN11	371.556	80.3369	662.776	8.24995	3.04439	1.1e-06	6.35e-05	claudin 11 (a major component of CNS myelin and plays an important role in regulating proliferation and migration of oligodendrocytes; also a tight junction protein at the human blood-testis barrier)
SLIT3	87.1759	19.107	155.245	8.12504	3.02238	0.000146565	0.00380962	slit homolog 3 (Drosophila) (a secreted protein that likely interacts with ROBO receptors to effect cell migration)
RYR1	123.249	27.4974	219	7.96439	2.99356	3.62e-05	0.001214	ryanodine receptor 1 (skeletal) (functions as a calcium release channel in the sarcoplasmic reticulum into the cytoplasm; can also mediate the release of Ca(2+) from intracellular stores in neurons)
KCNH3	20.8205	4.75127	36.8896	7.76416	2.95683	4.30677e-05	0.00140274	potassium voltage-gated channel, subfamily H (eag-related), member 3
PNMA3	22.4146	5.15176	39.6774	7.70172	2.94518	2.09955e-05	0.000770052	paraneoplastic Ma antigen 3 (belongs to PNMA antigens family which are highly expressed in the brain)
SNCA	226.057	52.0787	400.036	7.68137	2.94136	8.31773e-11	1.5097e-08	synuclein, alpha (non A4 component of amyloid precursor) (highly expressed in brain)
NHLH2	11.4257	2.72192	20.1294	7.39531	2.88661	0.00143689	0.02213	nescient helix loop helix 2 (may serve as DNA-binding protein and may be involved in the control of cell-type determination, possibly within the developing nervous system)
NRCAM	230.212	55.3429	405.082	7.31949	2.87174	0.000654881	0.0119888	neuronal cell adhesion molecule
NOS1	651.428	160.348	1142.51	7.12519	2.83293	8.21607e-05	0.0023706	nitric oxide synthase 1 (neuronal)
CDH2	44.2722	11.183	77.3614	6.91775	2.7903	5.2462e-05	0.00166033	cadherin 2, type 1, N-cadherin (neuronal)
NPW	21.0573	5.4778	36.6367	6.68822	2.74162	8.56591e-05	0.00245156	neuropeptide W
ODZ2	41.912	10.9426	72.8815	6.66037	2.7356	0.00409455	0.0489318	TENM2:teneurin transmembrane protein 2 (involved in neural development)
PAK7	34.8457	9.39088	60.3005	6.42118	2.68284	0.00124713	0.0199128	p21 protein (Cdc42/Rac)-activated kinase 7 (predominantly expressed in brain)
UCHL1	518.52	140.373	896.668	6.38777	2.67531	2.80945e-07	1.96255e-05	ubiquitin carboxyl-terminal esterase L1 (ubiquitin thiolesterase) (specifically expressed in the neurons)
SYT2	59.7607	16.4538	103.068	6.26405	2.6471	0.000966489	0.0164064	synaptotagmin II
NTNG1	84.0838	23.2252	144.942	6.24074	2.64172	0.000772489	0.0137854	netrin G1
CLVS2	171.448	48.721	294.174	6.03794	2.59406	1.03e-08	1.07e-06	clavesin 2 (encoding a protein in the SEC14/CRAL-TRIO family of proteins and required for normal morphology of late endosomes and/or lysosomes in neurons; diseases associated include neuronitis)
KCNG1	566.962	162.813	971.111	5.96459	2.57642	7.09181e-10	1.01075e-07	potassium voltage-gated channel, subfamily G, member 1
NAV3	13132.6	4007.17	22258.1	5.55456	2.47367	0.00100203	0.016848	neuron navigator 3 (containing coiled-coil domains and a conserved AAA domain characteristic for ATPases associated with avariety of cellular activities, especially axon guidance and neuron regeneration)
RNF165	123.183	38.0995	208.265	5.46635	2.45058	1.4435e-07	1.15676e-05	ring finger protein 165 (Rnf165 (Arkadia-like; Arkadia2; Ark2C); expressed specifically in the nervous system)
SV2A	80.6209	25.3931	135.849	5.34982	2.41949	1.14314e-06	6.561e-05	synaptic vesicle glycoprotein 2A
GRM4	21.6611	6.90017	36.4221	5.27843	2.40011	0.000390205	0.0081559	glutamate receptor, metabotropic 4
KCNJ15	1060.68	343.019	1778.33	5.18436	2.37417	3.10598e-06	0.000155563	potassium inwardly-rectifying channel, subfamily J, member 15
CNR1	204.485	66.6482	342.322	5.13625	2.36071	0.000659722	0.0120463	cannabinoid receptor 1 (brain)
P2RY2	1411.56	470.957	2352.17	4.99445	2.32033	1.49e-08	1.49e-06	purinergic receptor P2Y, G-protein coupled, 2
FYN	592.148	219.313	964.982	4.40001	2.13751	2.47963e-07	1.77897e-05	FYN oncogene related to SRC, FGR, YES (Axonal Guidance)
KCNAB2	49.0579	18.1883	79.9276	4.39444	2.13568	7.46272e-05	0.00219978	potassium voltage-gated channel, shaker-related subfamily, beta member 2
NTF3	332.703	125.189	540.218	4.31521	2.10943	4.94109e-07	3.16051e-05	neurotrophin 3 (a member of the neurotrophin family, which controls survival and differentiation of neurons; closely related to both nerve growth factor and brain-derived neurotrophic factor; binds to TrkB, TrkC, and NGFR)
CDH8	25.515	9.60769	41.4223	4.31137	2.10815	0.000888231	0.0153728	cadherin 8, type 2 (This particular cadherin is expressed in brain and is probably involved in synaptic adhesion, axon outgrowth and guidance)
NDRG4	3693.55	1408.7	5978.4	4.2439	2.08539	0.000997297	0.0167951	NDRG family member 4 (a member of the N-myc downregulated gene family which belongs to the alpha/beta hydrolase superfamily; help maintain intracerebral BDNF levels and neuronal survival)
TMEM158	251.831	98.0139	405.647	4.13867	2.04917	2.17995e-06	0.000113229	transmembrane protein 158 (induced in response to activation of the Ras pathway,and the encoded protein is similar to a rat cell surface receptor proposed to function in a neuronal survival pathway)
ASCL2	91.7842	36.926	146.642	3.97124	1.98959	2.63e-05	0.000925131	achaete-scute family bHLH transcription factor 2 (also called MASH2; involved in the determination of the neuronal precursors in the peripheral nervous system and the central nervous system)
SLC16A2	2772.01	1158.17	4385.85	3.78687	1.92101	2.0274e-06	0.000106191	solute carrier family 16, member 2 (thyroid hormone transporter)
SCN5A	90.0207	37.6426	142.399	3.78292	1.9195	5.94734e-05	0.00182248	sodium channel, voltage-gated, type V, alpha subunit
NCS1	3428.02	1454.57	5401.47	3.71346	1.89276	2.52072e-06	0.000128678	neuronal calcium sensor 1
NTF4	81.1254	34.7326	127.518	3.67143	1.87634	8.84134e-05	0.00251345	neurotrophin 4 (a member of the neurotrophin family that controls survival and differentiation of neurons)
PLXNA1	17478.6	7620.8	27336.5	3.58709	1.84281	3.54e-06	0.000173717	plexin A1 (plays a role in axon guidance as a coreceptor for SEMA3A, SEMA3C, SEMA3F, and SEMA6D)
KCNJ2	549.192	240.622	857.763	3.56478	1.83381	6.96262e-06	0.000301304	potassium inwardly-rectifying channel, subfamily J, member 2
DOK7	195.675	86.2366	305.114	3.5381	1.82298	0.000145648	0.00379508	docking protein 7 (essential for neuromuscular synaptogenesis)
D4S234E	750.543	335.764	1165.32	3.47065	1.79521	0.00105631	0.0175386	NSG1: neuron specific gene family member 1
OLFML2A	809.846	362.394	1257.3	3.46943	1.7947	0.000179805	0.00448163	olfactomedin-like 2A (normally a neuronal protein)
EFNB1	12996.5	5976.38	20016.6	3.34928	1.74385	1.23328e-05	0.000494149	ephrin-B1 (a type I membrane protein and a ligand of Eph-related receptor tyrosine kinases that may play a role in cell adhesion and function in the development or maintenance of the nervous system)
MOXD1	103.242	49.1462	157.337	3.20142	1.67871	0.000221185	0.00523644	monooxygenase, DBH-like 1 (dopamine-oxygenase)
BEGAIN	185.447	89.1631	281.732	3.15974	1.6598	0.00012061	0.00325447	brain-enriched guanylate kinase-associated
PHLDB1	1064.73	533.253	1596.21	2.99335	1.58176	8.70334e-05	0.00248086	pleckstrin homology-like domain, family B, member 1 (Glioma-related)
KCNC4	386.719	194.169	579.27	2.98333	1.57692	0.000152874	0.00394944	potassium voltage-gated channel, Shaw-related subfamily, member 4
NCALD	165.345	83.4766	247.213	2.96147	1.56631	0.000291535	0.00649636	neurocalcin delta
HOMER3	1750.26	889.255	2611.26	2.93646	1.55408	0.000104967	0.0028978	homer homolog 3 (Drosophila) -postsynaptic density scaffolding proteins
KCTD15	1488.52	765.014	2212.03	2.89149	1.53181	0.000133863	0.00353715	potassium channel tetramerization domain containing 15
LRFN4	951.263	489.843	1412.68	2.88395	1.52805	0.000133917	0.00353715	leucine rich repeat and fibronectin type III domain containing 4 (promoting neurite outgrowth)
PDGFB	2262.17	1177.69	3346.64	2.8417	1.50676	0.00391587	0.0473832	platelet-derived growth factor beta polypeptide
NDE1	2622.15	1394.08	3850.21	2.76183	1.46563	0.000231935	0.0054424	nudE neurodevelopment protein 1
P2RY11	125.822	67.0395	184.605	2.75367	1.46136	0.00107396	0.0178037	purinergic receptor P2Y, G-protein coupled, 11
CHRNA5	447.34	241.815	652.866	2.69986	1.43288	0.000430349	0.00877895	cholinergic receptor, nicotinic, alpha 5 (neuronal)
NME1	5237.77	2846.13	7629.42	2.68063	1.42257	0.00416139	0.0493695	NME/NM23 nucleoside diphosphate kinase 1 (major role in the synthesis of nucleoside triphosphates other than ATP; mutation in in aggressive neuroblastomas; required for neural development)
ECE2	863.095	476.265	1249.92	2.62443	1.392	0.00356711	0.0440414	endothelin converting enzyme 2 (plays a role in the processing of several neuroendocrine peptides)
CERCAM	362.664	200.992	524.336	2.60875	1.38336	0.000821285	0.014454	cerebral endothelial cell adhesion molecule (cell adhesion protein involved in leukocyte transmigration across the blood-brain barrier)
FAM134B	1342.53	751.804	1933.25	2.57148	1.3626	0.000603856	0.0112883	family with sequence similarity 134, member B (a cis-Golgi transmembrane protein that may be necessary for the long-term survival of nociceptive and autonomic ganglion neurons)
RILPL1	711.321	407.419	1015.22	2.49184	1.31721	0.00114265	0.0188163	Rab interacting lysosomal protein-like 1 (neuroprotective protein)
NLGN4Y	2615.9	1502.41	3729.39	2.48227	1.31166	0.000894978	0.01546	neuroligin 4, Y-linked (encoding a type I membrane protein that belongs to the family of neuroligins; a cell adhesion molecule at the postsynaptic side of the synapse that may be essential for the formation of functional synapses)
AP3B2	198.899	114.832	282.966	2.46417	1.3011	0.00222316	0.0307964	adaptor-related protein complex 3, beta 2 subunit (neuron-specific AP3 complex)
GLS	19679.9	11391.8	27968	2.45511	1.29579	0.00083915	0.0147093	glutaminase (primarily expressed in brain and kidney; a phosphate-activated amidohydrolase that catalyzes the hydrolysis of glutamine to glutamate and ammonia)
CLIP2	3467.63	2023.45	4911.8	2.42743	1.27943	0.0012466	0.0199128	CAP-GLY domain containing linker protein 2 (functions to link microtubules to dendritic lamellar body (DLB))
NCLN	7981.03	4714.85	11247.2	2.38548	1.25428	0.00134085	0.0211078	nicalin (regulates assembly and stability of the NOMO membrane protein complex; also regulates neuronal death)
CLN6	2029.66	1202.02	2857.3	2.37708	1.24919	0.00144122	0.02213	ceroid-lipofuscinosis, neuronal 6, late infantile, variant (one of eight genes that have been associated with neuronal ceroid lipofuscinoses or NCL)
PHLDB2	17978.2	10664.4	25292	2.37163	1.24588	0.00157625	0.0238799	pleckstrin homology-like domain, family B, member 2 (might be involved in the assembly of the postsynaptic apparatus and may play a role in acetyl-choline receptor (AChR) aggregation in the postsynaptic membrane)
PRNP	18062.1	10755.8	25368.5	2.35859	1.23792	0.00160168	0.0241743	prion protein (related super-pathways are Axon guidance and NCAM1 interactions)
GNAI1	2204.78	1329.87	3079.68	2.31577	1.21149	0.00210105	0.0294507	guanine nucleotide binding protein (G protein), alpha inhibiting activity polypeptide 1 (the encoded protein is part of a complex that responds to beta-adrenergic signals by inhibiting adenylate cyclase)
TCF4	732.956	442.828	1023.08	2.31034	1.20811	0.00231392	0.0316818	transcription factor 4 (a basic helix-loop-helix transcription factor that recognizes an E-box binding site ('CANNTG'). May play an important role in nervous system development)
ZDHHC8	1930.81	1190.79	2670.83	2.2429	1.16537	0.00327906	0.0412948	zinc finger, DHHC-type containing 8 (may function as a palmitoyltransferase involved in glutamatergic transmission; may also mediate palmitoylation of ABCA1)
GNAL	690.792	427.326	954.258	2.23309	1.15904	0.00378585	0.0461253	guanine nucleotide binding protein (G protein), alpha activating activity polypeptide, olfactory type
Cell adhesion, extracellular matrix (ECM), cytoskeleton (CSK), and cell motitlity
COL17A1	43402.6	1611.4	85193.8	52.8695	5.72436	9.13e-27	9.7e-23	collagen, type XVII, alpha 1 (a TM protein and component of hemidesmosome; high in HFSCs & important for SC quiescence; a new basal surface marker) 21295274
MMP3	12433.3	629.045	24237.6	38.5307	5.26794	0.000136445	0.00358163	matrix metallopeptidase 3 (stromelysin 1, progelatinase)
PDPN	886.953	62.6623	1711.24	27.309	4.7713	2.25809e-15	1.37784e-12	podoplanin (a type I integral membrane mucin-like glycoprotein; may be involved in cell adhesion and actin cytoskeleton organization)
KRT5	112659	9189.31	216129	23.5196	4.55579	1.38364e-18	2.09879e-15	keratin 5
MMP9	206.452	19.9408	392.963	19.7064	4.30059	0.000102552	0.00284308	matrix metallopeptidase 9 (gelatinase B, 92kDa gelatinase, 92kDa type IV collagenase)
THBS2	349.358	36.0061	662.71	18.4055	4.20207	1.94404e-05	0.000733858	thrombospondin 2 (encoding a disulfide-linked homotrimeric glycoprotein that mediates cell-to-cell and cell-to-matrix interactions)
TAGLN	4499.17	480.794	8517.55	17.7156	4.14695	3.97275e-21	1.20522e-17	transgelin (actin binding) (SM22 or 22kD, actin bundling crosslinking; decreased in PCa; promotes CSC migr & invasion) 20707403, 20012321
POSTN	65.9952	7.20203	124.788	17.3268	4.11494	1.25631e-06	7.11442e-05	periostin, osteoblast specific factor (enhancing incorporation of BMP1 in the fibronectin matrix, and subsequent proteolytic activation of lysyl oxidase; inducing cell attachment and spreading; increased in PCa) 19479898, 20534149
TMEM204	150.356	17.1214	283.59	16.5635	4.04994	6.26549e-09	7.03989e-07	transmembrane protein 204 (also called C16ORF30; plays a role in cell adhesion and cellular permeability at adherens junctions)
COL4A6	3842.05	440.61	7243.49	16.4397	4.03911	3.84522e-20	9.07302e-17	collagen, type IV, alpha 6
COL23A1	46.5287	5.73267	87.3247	15.2328	3.92911	4.50764e-05	0.00145699	collagen, type XXIII, alpha 1 (a transmembrane collagen)
FLRT2	171.338	21.1195	321.557	15.2256	3.92843	1.79133e-05	0.000681733	fibronectin leucine rich transmembrane protein 2
CCBE1	109.618	14.485	204.751	14.1354	3.82124	0.000400742	0.00833473	collagen and calcium binding EGF domains 1
COL5A3	119.23	16.4157	222.045	13.5263	3.7577	3.3839e-07	2.28129e-05	collagen, type V, alpha 3
SERPINB13	385.448	53.3491	717.547	13.45	3.74954	0.00113672	0.0187418	serpin peptidase inhibitor, clade B (ovalbumin), member 13
CSPG4	4239.89	607.727	7872.05	12.9533	3.69524	1.29e-17	1.44e-14	chondroitin sulfate proteoglycan 4
TNC	62532.7	9251.14	115814	12.5189	3.64604	1.47e-15	1.01e-12	tenascin C (an ECM glycoprotein; implicated in guidance of migrating neurons as well as axons during development, synaptic plasticity as well as neuronal regeneration)
MMP10	48913.9	8407.16	89420.6	10.6362	3.41092	0.00050277	0.00984038	matrix metallopeptidase 10 (stromelysin 2)
SYNE1	1502.55	260.826	2744.28	10.5215	3.39527	2e-15	1.28e-12	spectrin repeat containing, nuclear envelope 1 (a multi-isomeric modular protein which forms a linking network between organelles and the actin cytoskeleton to maintain the subcellular spatial organization)
KRT14	11506.6	2018.5	20994.8	10.4012	3.37868	6.61889e-06	0.000289215	keratin 14
LAYN	15483.1	2737.99	28228.1	10.3098	3.36594	4.43e-11	8.62e-09	layilin (receptor for hyaluronate)
KRT6A	12528.3	2228.82	22827.8	10.2421	3.35644	0.00214658	0.0299702	keratin 6A
JAM3	1005.06	183.057	1827.07	9.98087	3.31917	2.54586e-10	4.19101e-08	junctional adhesion molecule 3
MRC2	835.75	152.449	1519.05	9.96434	3.31677	1.96957e-14	9.30951e-12	mannose receptor, C type 2 (may play a role in ECM remodeling by mediating the internalization and lysosomal degradation of collagen ligands)
SPARC	309.367	56.6061	562.128	9.93051	3.31187	2.32807e-13	7.84743e-11	secreted protein, acidic, cysteine-rich (osteonectin) (involved in extracellular matrix synthesis)
PCOLCE2	47.6443	8.74667	86.5419	9.89427	3.30659	0.000710233	0.0128581	procollagen C-endopeptidase enhancer 2
CDH11	197.004	37.5236	356.484	9.50028	3.24797	8.29565e-05	0.00239032	cadherin 11, type 2, OB-cadherin (osteoblast) (encoding a class II or atypical cadherin)
TPM2	4085.04	779.681	7390.4	9.47875	3.2447	1.51e-14	7.65e-12	tropomyosin 2 (beta) (Muscle contraction) (binding to actin filaments in muscle and non-muscle cells; may be involved in stabilizing actin filaments)
TNS4	4691.42	903.585	8479.26	9.38402	3.23021	0.00045571	0.00914693	tensin 4 (involved in cell migration, cartilage development and in linking signal transduction pathways to the cytoskeleton)
HAS2	12990.1	2602.84	23377.3	8.98143	3.16695	4.27191e-14	1.81436e-11	hyaluronan synthase 2
GJB6	188.935	38.4723	339.397	8.82187	3.14108	1.28332e-06	7.20965e-05	gap junction protein, beta 6, 30kDa
FSCN1	2975.53	610.545	5340.52	8.74713	3.12881	1.19136e-13	4.2881e-11	fascin actin-bundling protein 1
COL7A1	5252.6	1077.83	9427.37	8.74658	3.12872	2.61361e-06	0.000132782	collagen, type VII, alpha 1 (epithelial basement membrane protein that forms anchoring fibrils and may interact with ECM proteins such as type IV collagen)
ECM1	478.411	103.376	853.447	8.25575	3.0454	0.000144297	0.00376448	extracellular matrix protein 1
KRT34	28.7766	6.24808	51.305	8.21133	3.03762	2.66074e-06	0.000134853	keratin 34
CALML3	242.816	52.7832	432.849	8.2005	3.03571	1.36e-11	3.1e-09	calmodulin-like 3
COL4A5	6542.77	1423	11662.5	8.19575	3.03488	4.05306e-13	1.22958e-10	collagen, type IV, alpha 5
VCAN	469.792	105.772	833.812	7.88307	2.97876	7.11754e-05	0.00211989	versican (chondroitin sulfate proteoglycan 2 or CSPG2; a member of the aggrecan/versican proteoglycan family; elevated in PCa) 9563891, 11221884, 12941795, 17293599, 19047182
MYL9	1365.03	316.054	2414.01	7.63797	2.93319	3.38e-12	9.09e-10	myosin, light chain 9, regulatory (motor protein regulates muscle and nonmuscle cell contraction)
GPC3	123.304	28.7383	217.87	7.58117	2.92242	3.09371e-07	2.11248e-05	glypican 3 (a cell surface heparan sulfate proteoglycan; inhibits the dipeptidyl peptidase activity of DPP4 or CD26).
SERPINB12	10.0866	2.35214	17.8211	7.57657	2.92154	0.00237586	0.0323629	serpin peptidase inhibitor, clade B (ovalbumin), member 12 (inhibits trypsin and plasmin but not thrombin, factor Xa or urokinase-type plasminogen)
TLL1	692.665	166.751	1218.58	7.30777	2.86943	0.00023359	0.00546818	tolloid-like 1 (encoding an astacin-like, zinc-dependent, metalloprotease that belongs to the peptidase M12A family; processes procollagen C-propeptides, such as chordin, pro-biglycan and pro-lysyl oxidase. and required for the embryonic development)
SERPINB2	6037.1	1453.7	10620.5	7.30583	2.86905	0.00086884	0.0151111	serpin peptidase inhibitor, clade B (ovalbumin), member 2 (inhibits urokinase-type plasminogen activator)
DSG3	3923.9	952.34	6895.47	7.24055	2.8561	0.000489757	0.00964793	desmoglein 3 (a calcium-binding transmembrane glycoprotein component of desmosomes; involved in the interaction of plaque proteins and intermediate filaments mediating cell-cell adhesion)
IFLTD1	51.7689	12.7399	90.7978	7.12706	2.83331	0.000197134	0.00477349	intermediate filament tail domain containing 1
ITGA6	98629.3	24297.5	172961	7.11847	2.83157	6.90195e-12	1.75642e-09	integrin, alpha 6
COL4A2	2466.48	609.771	4323.18	7.08984	2.82575	1.05275e-11	2.56969e-09	collagen, type IV, alpha 2
KLC3	1609.35	398.063	2820.64	7.08591	2.82495	1.3e-11	3.06e-09	kinesin light chain 3
COL8A2	1940.66	480.941	3400.38	7.07027	2.82177	1.31582e-11	3.07064e-09	collagen, type VIII, alpha 2
COL4A1	1330.62	339.293	2321.95	6.84348	2.77473	3.07865e-11	6.2265e-09	collagen, type IV, alpha 1
EFEMP1	2154.3	563.481	3745.11	6.64638	2.73257	1.30892e-05	0.000517619	EGF containing fibulin-like extracellular matrix protein 1 (a member of the fibulin family of extracellular matrix glycoproteins; binds EGFR and induces EGFR autophosphorylation and the activation of downstream signaling pathways)
SERPINE1	2425.19	635.22	4215.17	6.63576	2.73026	3.98e-07	2.63e-05	serpin peptidase inhibitor, clade E (nexin, plasminogen activator inhibitor type 1), member 1 (the principal inhibitor of tissue plasminogen activator (tPA) and urokinase (uPA), and hence is an inhibitor of fibrinolysis)
KRT17	92833.1	24368.5	161298	6.6191	2.72663	3.12237e-11	6.25533e-09	keratin 17
MMP1	21976.4	6011.25	37941.6	6.31176	2.65804	0.00159879	0.0241479	matrix metallopeptidase 1 (interstitial collagenase)
PCDH7	4382.15	1234.98	7529.32	6.09671	2.60803	1.95406e-10	3.29336e-08	protocadherin 7 (a protocadherin gene family member that contains 7 cadherin repeats in the extracellular domain; upregulated in androgen-indepenedent LNCaP PCa models, 17977648)
DSE	5142.71	1466.49	8818.92	6.01362	2.58823	3.3e-10	5.08e-08	dermatan sulfate epimerase (Converts D-glucuronic acid to L-iduronic acid (IdoUA) residues)
SCARF2	479.676	139.482	819.871	5.87798	2.55532	1.85e-09	2.33e-07	scavenger receptor class F, member 2 (Probable adhesion protein, which mediates homophilic and heterophilic interactions. In contrast to SCARF1, it poorly mediates the binding and degradation of acetylated low density lipoprotein (Ac-LDL))
CLMP	43.6317	12.9589	74.3045	5.73386	2.51951	0.000508998	0.00994269	CXADR-like membrane protein(a type I transmembrane protein within the Ig superfamily that localize to junctional complexes between endothelial and epithelial cells and may play a role in cell-cell adhesion)
PKP1	8038.63	2403.54	13673.7	5.68899	2.50817	6.04e-06	0.000267679	plakophilin 1 (ectodermal dysplasia/skin fragility syndrome)
CSTA	1471.05	442.868	2499.24	5.64331	2.49654	8.23e-10	1.14e-07	cystatin A (stefin A) (an intracellular thiol proteinase inhibitor and has an important role in desmosome-mediated cell-cell adhesion in the lower levels of the epidermis)
SVEP1	317.319	95.8939	538.743	5.61812	2.49009	1.91062e-06	0.000100431	sushi, von Willebrand factor type A, EGF and pentraxin domain containing 1 (mediates cell adhesion)
MMP2	185.263	56.2779	314.248	5.58386	2.48126	1.96379e-05	0.000738107	matrix metallopeptidase 2 (gelatinase A, 72kDa gelatinase, 72kDa type IV collagenase)
DSC3	12366.2	3857.26	20875.1	5.41189	2.43613	0.000437632	0.0088733	desmocollin 3 (a calcium-dependent glycoprotein that is a member of the desmocollin subfamily of the cadherin superfamily; a component of intercellular desmosome junctions and involved in the interaction of plaque proteins)
ADAMTSL5	175.13	55.1331	295.126	5.35297	2.42034	0.000499484	0.00979413	ADAMTS-like 5 (May play a role in modulation of fibrillin microfibrils in the ECM)
ITGA1	1108.81	349.708	1867.91	5.34135	2.41721	1.64661e-07	1.28086e-05	integrin, alpha 1
THSD7B	143.766	45.6252	241.907	5.30205	2.40655	1.53864e-07	1.21467e-05	thrombospondin, type I, domain containing 7B
GJB5	2704.05	859.658	4548.44	5.29099	2.40354	4.6167e-09	5.32827e-07	gap junction protein, beta 5, 31.1kDa
CDHR3	112.923	36.9698	188.877	5.10896	2.35303	5.74029e-07	3.59589e-05	cadherin-related family member 3
EDIL3	102.231	33.7341	170.727	5.06095	2.33941	1.02e-06	5.91e-05	EGF-like repeats and discoidin I-like domains 3 (an integrin ligand; binding integrin alpha v/beta 3)
ADAM23	18.6832	6.16711	31.1993	5.05897	2.33884	0.00114476	0.0188304	ADAM metallopeptidase domain 23(a non-catalytic metalloprotease-like protein)
THBD	234.392	79.7823	389.003	4.8758	2.28564	1.7e-07	1.31e-05	thrombomodulin
ITGA9	151.851	54.089	249.613	4.61485	2.20628	1.16676e-06	6.64269e-05	integrin, alpha 9 (a receptor for VCAM1, cytotactin and osteopontin. It recognizes the sequence A-E-I-D-G-I-E-L in cytotactin)
AJUBA	10079.5	3655.93	16503	4.51403	2.17442	6.17381e-08	5.35131e-06	ajuba LIM protein (strengthening epithelia cell-cell junctions in part by linking adhesive receptors to the actin cytoskeleton; also plays an important role in regulation of the kinase activity of AURKA for mitotic commitment)
LOXL3	86.0544	31.5187	140.59	4.46053	2.15722	9.81199e-05	0.00274891	lysyl oxidase-like 3 (a member of lysyl oxidase gene family, encoding an extracellular copper-dependent amine oxidase that catalyzes the first step in the formation of crosslinks in collagens and elastin)
ITGB4	18471.7	6790.09	30153.4	4.4408	2.15082	8.27202e-08	7.08325e-06	integrin, beta 4
MAP7D3	657.227	241.711	1072.74	4.43813	2.14995	2.04385e-07	1.49989e-05	MAP7 domain containing 3 (a member of the microtubule-associated protein 7 family)
FLNA	151616	55796.1	247437	4.43467	2.14883	1.03595e-07	8.66118e-06	filamin A, alpha (an actin-binding protein that crosslinks actin filaments and links actin filaments to membrane glycoproteins)
THSD1	272.561	101.776	443.347	4.35612	2.12304	6.82743e-07	4.17831e-05	thrombospondin, type I, domain containing 1 (this domain is present in many ECM proteins)
GPC1	21740.1	8235.98	35244.3	4.27931	2.09738	1.77886e-07	1.35884e-05	glypican 1
FAT4	218.404	82.9075	353.9	4.26861	2.09377	0.00393359	0.0475324	FAT atypical cadherin 4 (may play a role in regulating planar cell polarity (PCP))
PLS3	21327.2	8113.05	34541.3	4.2575	2.09001	5.74123e-05	0.00177986	plastin 3 (plastins are a class of actin-binding proteins)
CNN1	70.7654	27.1806	114.35	4.20705	2.07281	0.000228541	0.00537463	calponin 1, basic, smooth muscle (thin filament-associated protein that is capable of binding to actin, calmodulin, troponin C and tropomyosin)
LAMB1	1130.1	436.037	1824.16	4.1835	2.06471	4.87479e-07	3.14384e-05	laminin, beta 1
TIMP3	12444.8	4948.39	19941.3	4.02985	2.01073	3.71389e-06	0.00018089	TIMP metallopeptidase inhibitor 3
CALD1	5299.84	2115.77	8483.9	4.00984	2.00354	7.43e-07	4.5e-05	caldesmon 1 (a calmodulin- and actin-binding protein that plays an essential role in the regulation of smooth muscle and nonmuscle contraction; binding to Ca(2+)-calmodulin, actin, tropomyosin, myosin, and phospholipids)
KIF13A	9046.7	3611.88	14481.5	4.00941	2.00339	6.11841e-07	3.78807e-05	kinesin family member 13A
FRMD6	30354.9	12251.1	48458.7	3.95546	1.98385	2.97e-05	0.00102558	FERM domain containing 6 (Ezrin Radixin Moesin (FERM)-Containing Protein)
KIF17	49.9496	20.4111	79.4881	3.89435	1.96138	0.000211105	0.00504846	kinesin family member 17
SPARCL1	1047.96	435.164	1660.77	3.81641	1.93222	0.000437899	0.0088733	SPARC-like 1 (hevin)
TUBB6	9728.06	4063.07	15393.1	3.78853	1.92164	1.59e-05	0.000615197	tubulin, beta 6 class V
LAMA2	319.797	133.857	505.736	3.77818	1.91769	0.000111742	0.00305793	laminin, alpha 2
NID1	1554.46	661.706	2447.22	3.69835	1.88688	3.18228e-05	0.00108648	nidogen 1 (a member of the nidogen family of basement membrane glycoproteins; a sulfated glycoprotein tightly associated with laminin. Also binds to collagen IV and perlecan)
HTRA1	462.192	196.869	727.514	3.69542	1.88574	5.93e-06	0.000263882	HtrA serine peptidase 1 (a member of the trypsin family of serine proteases; regulate many ECM proteins including fibronectin and IGF)
LGALS1	2275.6	971.554	3579.65	3.68446	1.88145	3.63943e-06	0.00017808	lectin, galactoside-binding, soluble, 1
SSH1	5207.94	2261.33	8154.55	3.60608	1.85043	3.9221e-06	0.000188013	slingshot protein phosphatase 1 (regulation of actin cytoskeleton)
TLL2	130.891	57.0734	204.709	3.58678	1.84269	3.49e-05	0.00117434	tolloid-like 2 (a protease that specifically processes pro-lysyl oxidase and is required for the embryonic development; a predominant protease that influences dorsal-ventral patterning and skeletogenesis in development)
CLDN1	26748	11860	41636	3.51062	1.81173	0.000542532	0.010417	claudin 1
CAMKK1	387.129	174.547	599.711	3.43582	1.78065	1.74e-05	0.000665398	calcium/calmodulin-dependent protein kinase kinase 1, alpha
LAMA1	355.873	160.863	550.884	3.42454	1.77591	1.75524e-05	0.000670401	laminin, alpha 1
DST	79333	37142.5	121523	3.27182	1.71009	1.39703e-05	0.000545354	dystonin (a member of the plakin protein family of adhesion junction plaque proteins; a cytoskeletal linker protein that acts as an integrator of intermediate filaments, actin and microtubule cytoskeleton networks)
MCAM	383.793	183.775	583.812	3.17678	1.66757	6.65125e-05	0.00201205	melanoma cell adhesion molecule
ICAM2	287.831	137.869	437.793	3.17543	1.66695	7.59174e-05	0.00223294	intercellular adhesion molecule 2
GJC2	318.002	154.759	481.246	3.10966	1.63676	0.000112256	0.00306409	gap junction protein, gamma 2, 47kDa
CLDN16	98.1274	47.8977	148.357	3.09737	1.63104	0.00042075	0.00860794	claudin 16
GJA1	12562.7	6261.31	18864.1	3.01281	1.59111	5.0162e-05	0.00159946	gap junction protein, alpha 1, 43kDa
HSPG2	8568.98	4315.65	12822.3	2.97112	1.57101	0.000165343	0.00422021	heparan sulfate proteoglycan 2
COL3A1	52.2702	26.4908	78.0497	2.9463	1.5589	0.00268087	0.035317	collagen, type III, alpha 1
CORO1C	18107.2	9283.43	26930.9	2.90097	1.53654	0.00010156	0.00282296	coronin, actin binding protein, 1C
PLEK2	4976.88	2608.44	7345.32	2.81598	1.49364	0.000166835	0.004243	pleckstrin 2 (orchestrate cytoskeletal arrangement)
FBLN1	921.689	486.587	1356.79	2.78839	1.47943	0.000241918	0.00561462	fibulin 1 (a secreted glycoprotein incorporated into a fibrillar extracellular matrix. Calcium-binding is apparently required to mediate its binding to laminin and nidogen)
TRO	312.217	165.516	458.918	2.77264	1.47126	0.000374684	0.00792509	trophinin (involved in homophilic cell adhesion)
KIF23	215.705	117.289	314.122	2.6782	1.42127	0.00089648	0.01546	kinesin family member 23
AFAP1L2	2211.71	1203.15	3220.28	2.67654	1.42037	0.0003435	0.00738316	actin filament associated protein 1-like 2
COL12A1	2318.82	1275.35	3362.29	2.63637	1.39855	0.00200114	0.0285018	collagen, type XII, alpha 1
EPB41L3	524.633	289.194	760.073	2.62825	1.3941	0.0005338	0.0102866	erythrocyte membrane protein band 4.1-like 3
OSBPL3	3199.85	1775.66	4624.04	2.60413	1.3808	0.000458403	0.00917497	oxysterol binding protein-like 3 (regulation of cell adhesion and organization of the actin cytoskeleton)
IFFO2	8607.17	4810.76	12403.6	2.5783	1.36642	0.00164473	0.0247187	intermediate filament family orphan 2
LOXL1	249.622	139.587	359.658	2.57658	1.36546	0.00125463	0.0200025	lysyl oxidase-like 1
WASF3	831.428	467.123	1195.73	2.55978	1.35602	0.000685101	0.0124668	WAS protein family, member 3 (a member of the Wiskott-Aldrich syndrome protein family, which forms a multiprotein complex that links receptor kinases and actin)
MYO19	5506.64	3108.68	7904.6	2.54275	1.34639	0.000606125	0.011309	myosin XIX (actin-based motor molecule related to cell movement)
FMNL2	8860.87	5016.11	12705.6	2.53296	1.34083	0.000675063	0.0122947	formin-like 2 (plays a role in the regulation of cell morphology and cytoskeletal organization. Required in the cortical actin filament dynamics)
CNN2	10236.3	5875.24	14597.3	2.48454	1.31298	0.00074285	0.0133236	calponin 2
ITGA3	81618.4	47761	115476	2.41778	1.27368	0.0011604	0.0189848	integrin, alpha 3 (antigen CD49C, alpha 3 subunit of VLA-3 receptor)
MSN	53803.9	31527.2	76080.5	2.41317	1.27093	0.00139462	0.0216703	moesin
MXRA5	307.632	180.766	434.499	2.40366	1.26523	0.0027889	0.036379	matrix-remodelling associated 5
FAM110C	4980.29	2979.15	6981.42	2.34343	1.22862	0.00155426	0.023576	family with sequence similarity 110, member C (May play a role in microtubule organization and in cell spreading and cell migration of epithelial cells)
TTLL12	5436.13	3280.87	7591.39	2.31384	1.21029	0.00175119	0.0258611	tubulin tyrosine ligase-like family, member 12
PKP2	5786.22	3500.16	8072.29	2.30627	1.20556	0.00230565	0.0316502	plakophilin 2
EFEMP2	2725.87	1650.25	3801.49	2.30359	1.20388	0.00239378	0.0325653	EGF containing fibulin-like extracellular matrix protein 2
LAD1	16693.6	10181	23206.2	2.27937	1.18864	0.00240358	0.0326706	ladinin 1
EPB41L2	1297.15	804.8	1789.5	2.22354	1.15286	0.00406465	0.0486047	erythrocyte membrane protein band 4.1-like 2
KATNB1	1205.38	750.208	1660.55	2.21346	1.1463	0.00385045	0.0468317	katanin p80 (WD repeat containing) subunit B 1
HS6ST2	704.862	442.256	967.468	2.18757	1.12933	0.00388103	0.0470152	heparan sulfate 6-O-sulfotransferase 2
Development & stem cells
PSG1	6.51667	0.332565	12.7008	38.1904	5.25514	0.000436536	0.00887007	pregnancy specific beta-1-glycoprotein 1 (an Ig superfamily member)
ZFPM2	175.383	13.5142	337.251	24.9552	4.64127	0.0026323	0.0348083	zinc finger protein, FOG family member 2 (regulators of hematopoiesis and cardiogenesis)
IGFBP7	1152.36	99.6984	2205.01	22.1168	4.46707	1.19416e-07	9.75349e-06	insulin-like growth factor binding protein 7 (downregulated in PCa due to promoter hypermethylation and thus reported to be a tumor suppressor; 22906661, 24942815)
DLK2	628.209	56.0026	1200.42	21.435	4.4219	8.28e-22	3.52e-18	delta-like 2 homolog (Drosophila) - EGF-Like Protein
NOTCH4	3489.26	337.961	6640.55	19.6489	4.29637	8.03687e-10	1.12284e-07	notch 4
FHL1	563.989	61.7969	1066.18	17.253	4.10877	5.18e-18	6.11e-15	four and a half LIM domains 1
WNT7A	861.833	104.439	1619.23	15.5041	3.95458	1.29718e-06	7.24919e-05	wingless-type MMTV integration site family, member 7A
TP63	5285.65	652.655	9918.64	15.1974	3.92575	1.58798e-19	3.37222e-16	tumor protein p63
LTBP2	7860.41	992.434	14728.4	14.8407	3.89149	3.57e-19	6.9e-16	latent transforming growth factor beta binding protein 2
FOXI1	492.843	63.4362	922.25	14.5382	3.86178	0.00244471	0.0330888	forkhead box I1
PSG5	31.4098	4.15732	58.6623	14.1106	3.81871	1.63747e-08	1.61736e-06	pregnancy specific beta-1-glycoprotein 5
INHBA	4531.8	615.185	8448.41	13.7331	3.77959	3.14711e-06	0.000156664	inhibin, beta A (a ligand belonging to theTGFβ superfamily)
DUSP9	63.4295	8.81785	118.041	13.3866	3.74272	3.00707e-11	6.1402e-09	dual specificity phosphatase 9
KREMEN2	194.603	28.2226	360.983	12.7906	3.67701	2.12925e-12	5.87231e-10	kringle containing transmembrane protein 2 (cooperates with Dickkopf to block Wnt/beta-catenin signaling)
FJX1	1532.4	224.779	2840.01	12.6347	3.65932	1.58675e-07	1.23888e-05	four jointed box 1 (Drosophila)
DKK3	3351.06	570.081	6132.03	10.7564	3.42713	1.22896e-15	8.69941e-13	dickkopf WNT signaling pathway inhibitor 3
ERG	145.712	24.8263	266.598	10.7385	3.42473	6.77833e-13	1.97185e-10	v-ets avian erythroblastosis virus E26 oncogene homolog
JAG2	1952.28	349.765	3554.8	10.1634	3.34531	2.88964e-15	1.6585e-12	jagged 2
CDCA7	152.301	29.2048	275.398	9.42988	3.23724	1.19e-11	2.84e-09	cell division cycle associated 7 ( a c-Myc responsive and direct targt gene)
DUSP7	3718.44	742.746	6694.14	9.0127	3.17196	5.73589e-14	2.29825e-11	dual specificity phosphatase 7 (Regulates the activity of the MAP kinase family)
NKX1-2	47.9813	9.77181	86.1908	8.82036	3.14084	0.000135962	0.0035779	NK1 homeobox 2
S1PR5	68.5038	14.5418	122.466	8.42163	3.0741	1.20931e-08	1.24062e-06	sphingosine-1-phosphate receptor 5 (IPA: ESC)
BMPER	54.2898	12.0142	96.5654	8.03762	3.00677	0.000142752	0.00372875	BMP binding endothelial regulator
WIF1	1052.85	239.99	1865.7	7.77408	2.95867	0.000876795	0.0151997	WNT inhibitory factor 1
BMP7	482.363	113.186	851.54	7.52334	2.91137	2.25718e-08	2.18874e-06	bone morphogenetic protein 7
LGR5	9.85752	2.42984	17.2852	7.11373	2.83061	0.00258578	0.0342983	leucine-rich repeat containing G protein-coupled receptor 5 (Wnt related)
WNT10A	644.948	175.408	1114.49	6.3537	2.6676	5.2696e-07	3.33051e-05	wingless-type MMTV integration site family, member 10A
TWIST2	108.15	30.1536	186.146	6.17327	2.62603	4.94752e-08	4.46594e-06	twist family bHLH transcription factor 2
IGFBP2	2992.88	862.863	5122.9	5.93709	2.56976	2.8726e-10	4.58666e-08	insulin-like growth factor binding protein 2, 36kDa (protumorigenic effects in PCa; 23435424, 17372210, 12829944)
SFRP1	1255.96	367.298	2144.63	5.83893	2.5457	0.00174134	0.025761	secreted frizzled-related protein 1
PRICKLE1	364.86	109.478	620.242	5.66542	2.50218	0.00180553	0.0264875	prickle homolog 1 (Drosophila) (negative regulator of the Wnt pathway)
SSTR2	170.993	51.3687	290.617	5.65747	2.50016	2.62201e-08	2.53096e-06	somatostatin receptor 2
PARD6G	606.037	182.935	1029.14	5.62571	2.49203	3.12e-09	3.7e-07	par-6 family cell polarity regulator gamma (adapter protein involved in asymmetrical cell division and cell polarization processes; may play a role in the formation of epithelial tight junctions)
SOX7	1232.49	408.375	2056.6	5.03607	2.3323	9.72218e-07	5.68761e-05	SRY (sex determining region Y)-box 7 (downregulated in PCa and functioning as an independent checkpoint for b-catenin function in prostate epithelial cells due to physical interactions) 18819930, 22703285, 24012678
IGFBP6	2105.21	704.042	3506.37	4.98034	2.31624	1.62527e-08	1.61281e-06	insulin-like growth factor binding protein 6 (limited reports in PCa but appears to be increased in castration-resistant C4-2 cells; 21633671)
WNT4	527.999	183.146	872.852	4.76588	2.25274	1.77621e-06	9.42989e-05	wingless-type MMTV integration site family, member 4
HEG1	1171.39	406.755	1936.03	4.7597	2.25087	4.2191e-08	3.91253e-06	heart development protein with EGF-like domains 1
SPRY2	3370.26	1171.39	5569.12	4.75426	2.24922	0.000526498	0.0101785	sprouty homolog 2 (Drosophila) (an antagonist of FGF pathways)
NKD2	180.429	64.2515	296.606	4.61633	2.20675	0.00123941	0.0198432	naked cuticle homolog 2 (Drosophila) (Wnt signaling)
WNT3A	96.7258	35.0817	158.37	4.51431	2.17451	5.45013e-06	0.000248901	wingless-type MMTV integration site family, member 3A
AMOTL1	7466.84	2758.6	12175.1	4.4135	2.14192	9.74e-08	8.24e-06	angiomotin like 1 (a peripheral membrane protein that is a component of tight junctions; Inhibits the Wnt/beta-catenin pathway, probably by recruiting CTNNB1 to recycling endosomes and preventing its translocation to the nucleus)
SNAI2	2150.53	798.78	3502.29	4.38455	2.13243	5.4898e-06	0.000249639	snail family zinc finger 2
MEST	3426	1286.25	5565.74	4.32709	2.1134	1.5208e-07	1.20507e-05	mesoderm specific transcript
IGFBP4	2400.81	904.244	3897.38	4.31009	2.10772	1.99986e-07	1.47462e-05	insulin-like growth factor binding protein 4 (an IGF-inhibitory IGFBP protein; its overexpression delays xenograft tumor development; 9681496)
DLL1	1237	487.347	1986.65	4.07646	2.02732	5.01901e-07	3.19113e-05	delta-like 1 (Drosophila)
TGFB1I1	587.946	237.254	938.638	3.95626	1.98414	1.6045e-06	8.64799e-05	transforming growth factor beta 1 induced transcript 1
LGR6	118.755	48.277	189.234	3.91975	1.97076	0.000258341	0.00592454	leucine-rich repeat containing G protein-coupled receptor 6
LRP4	1213.39	517.025	1909.75	3.69374	1.88508	0.000136395	0.00358163	low density lipoprotein receptor-related protein 4 (WNT regulator)
LTBP4	1226.26	525.142	1927.37	3.6702	1.87586	3.8e-06	0.000183696	latent transforming growth factor beta binding protein 4
SOX15	975.401	422.418	1528.38	3.61818	1.85526	0.000446925	0.00900078	SRY (sex determining region Y)-box 15
DKC1	13060	5926.32	20193.7	3.40745	1.76869	2.68e-05	0.000937559	dyskeratosis congenita 1, dyskerin (functions in two distinct complexes - in telomerase stabilization and maintenance, as well as recognition of snoRNAs containing H/ACA sequences which provides stability during biogenesis and assembly into H/ACA snoRNPs)
NLE1	2290.31	1043.37	3537.26	3.39022	1.76138	0.000117879	0.00320112	notchless homolog 1 (Drosophila)
GHR	230.014	104.88	355.149	3.38625	1.75969	0.0036945	0.0452937	growth hormone receptor
PYGO1	228.763	105.375	352.152	3.3419	1.74067	0.00123997	0.0198432	pygopus family PHD finger 1 (Wnt signaling pathway)
TGFB1	2152.89	1019.23	3286.55	3.22454	1.68909	2.73023e-05	0.00095204	transforming growth factor, beta 1
SLMO1	108.508	52.0137	165.001	3.17227	1.66551	0.000252243	0.0058098	slowmo homolog 1 (Drosophila)
FGFBP1	15982.1	7745.67	24218.5	3.12672	1.64465	3.78693e-05	0.00125655	fibroblast growth factor binding protein 1
NOTCH1	5223.08	2576.18	7869.98	3.05491	1.61113	5.79345e-05	0.00178304	notch 1
FGFR4	149.694	74.076	225.313	3.04164	1.60485	0.000305422	0.00674395	fibroblast growth factor receptor 4
MFNG	45.7064	22.888	68.5248	2.99392	1.58204	0.00314967	0.0399321	MFNG O-fucosylpeptide 3-beta-N-acetylglucosaminyltransferase (manic fringe homolog; a glycosyltransferase involved in the elongation of O-linked ligands to activate Notch signaling)
DKK1	54283.6	27300.2	81267	2.97679	1.57376	5.31044e-05	0.00167318	dickkopf WNT signaling pathway inhibitor 1
MYC	18754.5	9489.63	28019.3	2.95262	1.562	7.79841e-05	0.00228109	v-myc avian myelocytomatosis viral oncogene homolog
TMEM237	1392.08	704.708	2079.45	2.95079	1.5611	9.62e-05	0.00270351	transmembrane protein 237 (a tetraspanin protein that is thought to be involved in WNT signaling; a component of the transition zone in primary cilia and required for ciliogenesis)
SHH	1501.67	760.347	2242.99	2.94996	1.56069	0.000356497	0.00760118	sonic hedgehog
ETS1	24336.7	12650.4	36023.1	2.84759	1.50974	0.000140914	0.00368527	v-ets avian erythroblastosis virus E26 oncogene homolog 1
ALDH1B1	1923.17	1007.58	2838.77	2.81742	1.49437	0.000889966	0.0153903	aldehyde dehydrogenase 1 family, member B1
SOX12	237.489	127.473	347.504	2.72609	1.44683	0.000724362	0.0130693	SRY (sex determining region Y)-box 12
SCML2	319.805	173.241	466.369	2.69202	1.42869	0.000662881	0.0120936	sex comb on midleg-like 2 (Drosophila) (a member of the Polycomb group proteins)
FZD10	364.838	197.939	531.736	2.68636	1.42565	0.00131845	0.0208477	frizzled class receptor 10
SOBP	203.039	110.435	295.644	2.67707	1.42066	0.00116261	0.0189917	sine oculis binding protein homolog (Drosophila) (regulate development of the cochlean embryo)
TERC	2388.37	1302.81	3473.93	2.66649	1.41494	0.000331141	0.00720502	telomerase RNA component
BMP1	1861.35	1026.76	2695.94	2.62568	1.39269	0.00263242	0.0348083	bone morphogenetic protein 1
TCF7L1	84.4947	46.8574	122.132	2.60646	1.38209	0.00371288	0.045471	transcription factor 7-like 1 (T-cell specific, HMG-box) (Participates in the Wnt signaling pathway. Binds to DNA and acts as a repressor in the absence of CTNNB1, and as an activator in its presence)
TGFBR2	5156.99	2980.33	7333.65	2.46068	1.29906	0.000841181	0.0147093	transforming growth factor, beta receptor II (70/80kDa)
TCOF1	5780.85	3464.62	8097.08	2.33708	1.2247	0.00177421	0.0260922	Treacher Collins-Franceschetti syndrome 1 (Treacher Collins syndrome)
CDCA4	1249.88	750.307	1749.44	2.33164	1.22134	0.00224987	0.031045	cell division cycle associated 4 (belongs to the E2F family of transcription factors; involved in molecular regulation of hematopoietic stem cells and progenitor cell lineage commitment and differentiation)
SLC43A3	2284.68	1400.21	3169.16	2.26335	1.17846	0.0030536	0.0391193	solute carrier family 43, member 3 (embryonic epithelia development gene 1)
FZD1	2498.45	1550.98	3445.91	2.22176	1.1517	0.00315766	0.0399857	frizzled class receptor 1
BICD2	7126.78	4448.14	9805.42	2.20438	1.14038	0.00376389	0.045884	bicaudal D homolog 2 (Drosophila)
Transcription/nuclear factors, and epigenetic regulators
BNC1	2097.72	168.168	4027.26	23.9478	4.58182	2.12295e-14	9.59214e-12	basonuclin 1 (a zinc finger protein present in the basal cell layer of the epidermis and in hair follicles. May also be a regulator for rRNA transcription)
HMGA2	1606.69	149.598	3063.77	20.48	4.35615	2.64115e-11	5.49877e-09	high mobility group AT-hook 2
ZNF488	112.719	13.5482	211.89	15.6397	3.96714	1.78293e-14	8.80519e-12	zinc finger protein 488 (involved in transcriptional regulation)
ZBED2	120.389	17.1143	223.664	13.0688	3.70806	6.4713e-11	1.227e-08	zinc finger, BED-type containing 2
AEBP1	1061.75	154.653	1968.85	12.7308	3.67025	4.90373e-05	0.00157067	AE binding protein 1 (may function as a transcriptional repressor)
BNC2	85.5329	13.1379	157.928	12.0207	3.58745	0.000291466	0.00649636	basonuclin 2
CPA4	704.09	181.191	1226.99	6.77178	2.75954	0.00241672	0.0328142	carboxypeptidase A4 (could be involved in histone hyperacetylation; it is imprinted and represents a candidate for PCa aggressiveness)
TUB	927.768	241.081	1614.46	6.69673	2.74346	8.20367e-11	1.5097e-08	tubby bipartite transcription factor
E2F7	238.366	83.0607	393.672	4.73957	2.24476	2.03174e-05	0.000753849	E2F transcription factor 7 (an atypical E2F transcription factor that participates in various processes such as angiogenesis, polyploidization of specialized cells and DNA damage response. Mainly acts as a transcription repressor that binds DNA independently of DP proteins)
TRIM7	209.737	75.2843	344.19	4.57187	2.19279	6.55316e-07	4.02205e-05	tripartite motif containing 7
FOXE1	539.85	218.123	861.577	3.94996	1.98184	9.46323e-05	0.00266527	forkhead box E1 (thyroid transcription factor 2)
TRIP13	286.074	119.694	452.454	3.7801	1.91842	5.85e-06	0.000261726	thyroid hormone receptor interactor 13 (Required at early steps in meiotic recombination)
NT5DC2	1355.43	599.207	2111.65	3.52407	1.81724	0.000156725	0.00403418	5'-nucleotidase domain containing 2
METTL8	1706.28	790.54	2622.01	3.31674	1.72977	1.57216e-05	0.00060924	methyltransferase like 8
TFAP4	675.475	313.848	1037.1	3.30447	1.72442	2.2618e-05	0.000819653	transcription factor AP-4 (activating enhancer binding protein 4)
LHFP	784.459	368.515	1200.4	3.25741	1.70372	0.00134602	0.0211577	lipoma HMGIC fusion partner (GO annotations: DNA binding)
RUVBL1	4196.22	2005.78	6386.67	3.18413	1.6709	6.14e-05	0.00187056	RuvB-like AAA ATPase 1 (Possesses single-stranded DNA-stimulated ATPase and ATP-dependent DNA helicase activity)
SMYD2	1417.84	679.828	2155.85	3.17117	1.66502	3.06963e-05	0.0010548	SET and MYND domain containing 2
HSF2BP	65.8465	31.6969	99.9962	3.15476	1.65753	0.000848869	0.0148001	heat shock transcription factor 2 binding protein
MCM2	783.996	384.382	1183.61	3.07925	1.62258	5.68e-05	0.00176541	minichromosome maintenance complex component 2
ZNF853	1715.87	852.993	2578.75	3.02318	1.59607	0.000299614	0.00666241	zinc finger protein 853
TRNP1	1602.24	798.757	2405.73	3.01184	1.59064	7.10262e-05	0.00211842	TMF1-regulated nuclear protein 1
MCM6	771.42	401.94	1140.9	2.83848	1.50512	0.000203887	0.00490344	minichromosome maintenance complex component 6
FOSL1	7259.08	3804	10714.2	2.81655	1.49393	0.000180794	0.00449045	FOS-like antigen 1 (form complex AP-1)
MYBBP1A	7476.38	4002.87	10949.9	2.73551	1.45181	0.000233831	0.00546818	MYB binding protein (P160) 1a (encodes a nucleolar transcriptional regulator that was first identified by its ability to bind specifically to the Myb proto-oncogene protein; May activate or repress transcription via regulating histone deacetylase activity)
PPARGC1B	806.606	435.603	1177.61	2.7034	1.43477	0.000615672	0.0114287	peroxisome proliferator-activated receptor gamma, coactivator 1 beta
PRDM5	452.655	246.393	658.917	2.67425	1.41913	0.000555756	0.0105943	PR domain containing 5 (represses transcription at least in part by recruitment of the histone methyltransferase EHMT2/G9A and histone deacetylases such as HDAC)
PEG3	652.008	355.908	948.108	2.66391	1.41355	0.000478333	0.00947013	paternally expressed 3 (Human PEG3 protein belongs to the Kruppel C2H2-type zinc finger protein family)
SETBP1	1206.91	659.921	1753.9	2.65774	1.4102	0.000371614	0.00786798	SET binding protein 1
ZNF219	3283.86	1809.94	4757.78	2.62869	1.39434	0.000385353	0.00809432	zinc finger protein 219
NAT10	6568.77	3634.37	9503.16	2.6148	1.3867	0.000423531	0.00865651	N-acetyltransferase 10 (GCN5-related; has protein acetyltransferase activity and can acetylate both histones and microtubules. Has been shown to activate telomerase activity by stimulating TERT transcription)
DRAP1	21978.9	12207.7	31750	2.60082	1.37896	0.000439942	0.00889771	DR1-associated protein 1 (negative cofactor 2 alpha)
SEH1L	6551.32	3694.2	9408.44	2.54682	1.3487	0.0012912	0.0204779	SEH1-like (S. cerevisiae) (nuclear pore protein)
WTIP	1311	739.404	1882.6	2.54611	1.34829	0.000633885	0.0116851	Wilms tumor 1 interacting protein
ATF7IP2	217.799	123.631	311.966	2.52336	1.33535	0.00135004	0.0212052	activating transcription factor 7 interacting protein 2
TOP1MT	1350.64	767.848	1933.42	2.51798	1.33226	0.000750197	0.0134214	topoisomerase (DNA) I, mitochondrial
NXN	3821.75	2190.33	5453.18	2.48966	1.31595	0.000853098	0.0148617	nucleoredoxin
KAT2A	2038.26	1175.76	2900.76	2.46714	1.30284	0.000965076	0.0163975	K(lysine) acetyltransferase 2A, GCN5 (a histone acetyltransferase (HAT) that functions primarily as a transcriptional activator)
ZC3H8	947.566	547.472	1347.66	2.4616	1.2996	0.00117172	0.0190965	zinc finger CCCH-type containing 8
IPO4	9035.15	5228.99	12841.3	2.45579	1.29619	0.000956602	0.0162776	importin 4
SMARCD3	544.526	315.334	773.719	2.45365	1.29493	0.00137766	0.0214644	SWI/SNF related, matrix associated, actin dependent regulator of chromatin, subfamily d, member 3
IPO5	29141.8	16887.8	41395.8	2.45123	1.29351	0.000914632	0.0156891	importin 5
GADD45A	12067.1	7000.08	17134.1	2.4477	1.29143	0.00154826	0.0235017	growth arrest and DNA-damage-inducible, alpha
PINX1	1460.37	848.317	2072.43	2.44299	1.28865	0.00396753	0.0477362	PIN2/TERF1 interacting, telomerase inhibitor 1
ZC3HAV1L	291.661	169.645	413.677	2.43849	1.28599	0.00185786	0.0270045	zinc finger CCCH-type, antiviral 1-like
POLD2	7301.64	4295.08	10308.2	2.4	1.26304	0.00123732	0.0198432	polymerase (DNA directed), delta 2, accessory subunit
SMYD5	2020	1201.01	2838.99	2.36385	1.24114	0.00170027	0.0253027	SMYD family member 5
PRMT1	23451.7	13999.6	32903.9	2.35035	1.23288	0.00165184	0.0247905	protein arginine methyltransferase 1
LMNB2	9992.29	5978.85	14005.7	2.34255	1.22808	0.00183791	0.0267878	lamin B2
NAP1L1	20595.2	12450.8	28739.6	2.30824	1.2068	0.00198267	0.0282957	nucleosome assembly protein 1-like 1
TMEM48	4078.07	2465.75	5690.39	2.30777	1.2065	0.00198864	0.0283428	transmembrane protein 48 (NDC1 transmembrane nucleoporin; a component of the nuclear pore complex (NPC) and playing a key role in de novo assembly and insertion of NPC in the nuclear envelope)
TAF4B	2940.84	1778.77	4102.92	2.30661	1.20577	0.00222938	0.0308625	TAF4b RNA polymerase II, TATA box binding protein (TBP)-associated factor, 105kDa
GTF2F2	5837.85	3534.39	8141.31	2.30346	1.2038	0.00210292	0.0294575	general transcription factor IIF, polypeptide 2, 30kDa
NELF	5819.24	3540.63	8097.85	2.28712	1.19353	0.00228945	0.0315092	Negative Elongation Factor Complex
ZNRF3	2066.4	1262.16	2870.64	2.27439	1.18548	0.00303215	0.0389303	zinc and ring finger 3
NT5DC3	2104.37	1300.69	2908.04	2.23576	1.16077	0.00281228	0.036639	5'-nucleotidase domain containing 3
RBBP8	9841.85	6145.62	13538.1	2.20288	1.13939	0.00337647	0.0422278	retinoblastoma binding protein 8
WDR5	3740.42	2342.87	5137.97	2.19302	1.13292	0.00394164	0.0475324	WD repeat domain 5 (as part of the MLL1/MLL complex it is involved in methylation and dimethylation at 'Lys-4' of histone H3)
Signal transuction
CSMD2	250.418	9.62535	491.211	51.0331	5.67336	4.8019e-07	3.11844e-05	CUB and Sushi multiple domains 2
ANKUB1	8.64021	0.65861	16.6218	25.2377	4.65751	0.000121395	0.0032715	ankyrin repeat and ubiquitin domain containing 1
PTPRO	42.8297	5.70522	79.9541	14.0142	3.80882	7.09634e-07	4.31799e-05	protein tyrosine phosphatase, receptor type, O
PTPRQ	184.608	25.3387	343.878	13.5712	3.76248	4.2697e-15	2.38609e-12	protein tyrosine phosphatase, receptor type, Q
ARHGAP25	351.53	50.7406	652.319	12.856	3.68437	1.16352e-05	0.000471536	Rho GTPase activating protein 25
NRG1	6554.73	990.465	12119	12.2357	3.61302	1.45e-07	1.16e-05	neuregulin 1 (an EGF-like ligand for ERBB3/ERBB4 tyrosine kinase receptors; a signaling protein that mediates cell-cell interactions)
CCDC3	207.742	33.203	382.281	11.5135	3.52525	1.95766e-05	0.000737106	coiled-coil domain containing 3 (Fat/Vessel-Derived Secretory Protein)
DEPDC7	269.198	43.1005	495.296	11.4916	3.52251	1.97272e-14	9.30951e-12	DEP domain containing 7
PPP2R2B	35.6373	5.71174	65.5629	11.4786	3.52088	0.000797511	0.0141183	protein phosphatase 2, regulatory subunit B, beta
DLC1	541.957	88.4372	995.476	11.2563	3.49266	0.000130268	0.00347438	deleted in liver cancer 1 (a GTPase-activating protein)
DAPL1	19.765	3.42427	36.1057	10.544	3.39836	8.43e-05	0.00242194	death associated protein-like 1
FXYD1	7.30126	1.32374	13.2788	10.0313	3.32643	0.00403838	0.0483968	FXYD domain containing ion transport regulator 1
SH2D5	2716.26	499.134	4933.39	9.88389	3.30508	2.09e-14	9.59e-12	SH2 domain containing 5 (binds BCR oncoprotein and regulates levels of Rac1-GTP) 25331951
CCND2	6373.6	1219.35	11527.9	9.45412	3.24094	2.05e-11	4.4e-09	cyclin D2
EDNRA	262.504	51.4723	473.536	9.19983	3.20161	0.0031203	0.0396545	endothelin receptor type A (also called ETA receptor; a G-protein-coupled receptor; located primarily in the vascular smooth muscle where they play a role in vasoconstriction and cell proliferation)
KIAA1274	324.941	68.9811	580.9	8.42114	3.07402	0.000234064	0.00546818	PALD1 phosphatase domain containing, paladin 1
CAV1	31605.9	6892.27	56319.5	8.17141	3.03058	2.49642e-13	8.156e-11	caveolin 1, caveolae protein, 22kDa
BLID	9.11666	2.02609	16.2072	7.99926	2.99987	0.00270104	0.0355166	BH3-like motif containing, cell death inducer
FAM176A	296.851	67.5019	526.199	7.79533	2.96261	1.88e-06	9.91e-05	EVA1A eva-1 homolog A (C. elegans) (functions as a regulator of programmed cell death)
HCAR3	2808.35	656.926	4959.76	7.54996	2.91647	3.0098e-12	8.19437e-10	hydroxycarboxylic acid receptor 3
PRR18	15.7177	3.70332	27.732	7.48842	2.90466	0.00402061	0.0482655	proline rich 18
PDZD2	673.216	161.184	1185.25	7.35341	2.87841	1.67233e-11	3.69934e-09	PDZ domain containing 2
FXYD2	12.4446	3.00749	21.8817	7.27574	2.86309	0.00123225	0.0198092	FXYD domain containing ion transport regulator 2
FST	5254.41	1352.32	9156.5	6.77096	2.75936	1.5774e-11	3.52607e-09	follistatin
LPHN3	11.6784	3.02378	20.333	6.72437	2.7494	0.00219641	0.0305055	latrophilin 3
KISS1	360.247	96.8678	623.627	6.43792	2.68659	4.98583e-10	7.40414e-08	KiSS-1 metastasis-suppressor
FAM59B	150.808	40.907	260.709	6.37321	2.67202	5.71e-09	6.52e-07	GAREML GRB2 associated, regulator of MAPK1-like
HCAR2	2297.62	627.194	3968.04	6.32665	2.66144	1.24382e-10	2.18296e-08	hydroxycarboxylic acid receptor 2 (acts as a high affinity receptor for both nicotinic acid (niacin) and (D)-beta-hydroxybutyrate and mediates increased adiponectin secretion and decreased lipolysis through G(i)-protein-mediated inhibition of adenylyl cyclase)
MARVELD1	507.318	138.704	875.931	6.3151	2.65881	5.7e-10	8.35e-08	MARVEL domain containing 1 (microtubule-associated protein that exhibits cell cycle-dependent localization and can inhibit cell proliferation and migration)
RAB38	480.392	133.93	826.853	6.17377	2.62615	7.33932e-10	1.03905e-07	RAB38, member RAS oncogene family
RASL10B	134.128	37.8855	230.37	6.08069	2.60424	1.4248e-06	7.83136e-05	RAS-like, family 10, member B
S100A2	116082	32803.8	199361	6.07737	2.60345	2.31e-10	3.83e-08	S100 calcium binding protein A2 (May function as calcium sensor and modulator, contributing to cellular calcium signaling and may function by interacting with other proteins, such as TPR-containing proteins)
CCDC8	439.293	125.201	753.384	6.01739	2.58914	1.58414e-09	2.02655e-07	coiled-coil domain containing 8
FABP5	1461.36	436.308	2486.4	5.69874	2.51064	5.78033e-06	0.000259516	fatty acid binding protein 5 (also called C-FABP; upregulated and functions as potative oncogene in PCa) 12743598, 19956834,
TRPC6	76.1135	23.583	128.644	5.45495	2.44757	0.00257436	0.0342324	transient receptor potential cation channel, subfamily C, member 6
EPGN	95.1663	29.6667	160.666	5.4157	2.43715	3.56e-07	2.39e-05	epithelial mitogen (a member of the EGF family; can bind EGFR and other ERBB receptors with low affinity and can thus promote proliferation) 15611079
PPP1R14C	626.471	201.286	1051.66	5.2247	2.38535	0.00230788	0.0316535	protein phosphatase 1, regulatory (inhibitor) subunit 14C
PDCD1LG2	21.1776	6.80806	35.5471	5.22133	2.38442	0.00055289	0.0105681	programmed cell death 1 ligand 2
PLEKHG5	4260.03	1390.82	7129.23	5.12592	2.35781	1.072e-06	6.18616e-05	pleckstrin homology domain containing, family G (with RhoGef domain) member 5
EREG	2745.76	902.183	4589.35	5.08693	2.3468	0.00038858	0.00813796	epiregulin (a member of the EGF family and thus can function as a ligand for EGFR and other ERBB receptors especially ERBB4; increased in PCa; 10769639; 15651060; 20190820)
GPRC5B	5162.29	1713.12	8611.47	5.02678	2.32963	2.47871e-05	0.000881707	G protein-coupled receptor, class C, group 5, member B
CAPNS2	85.452	28.5445	142.36	4.98728	2.31825	0.000469531	0.00935363	calpain, small subunit 2
ARHGAP22	169.494	56.7224	282.266	4.97627	2.31506	0.00209177	0.0293789	Rho GTPase activating protein 22
GLT8D2	14.9235	5.04661	24.8004	4.91427	2.29698	0.00308116	0.0393578	glycosyltransferase 8 domain containing 2
PTPRZ1	399.984	138.567	661.401	4.77315	2.25494	6.00796e-08	5.25041e-06	protein tyrosine phosphatase, receptor-type, Z polypeptide 1
PAQR5	426.59	151.705	701.474	4.62392	2.20912	0.000135965	0.0035779	progestin and adipoQ receptor family member V
RASL12	17.5972	6.28204	28.9123	4.60238	2.20238	0.00226497	0.0311925	RAS-like, family 12
RASIP1	158.139	56.6408	259.637	4.58392	2.19658	4.64118e-06	0.000217467	Ras interacting protein 1
RASGRF2	266.682	97.2191	436.145	4.4862	2.1655	3.93036e-07	2.62469e-05	Ras protein-specific guanine nucleotide-releasing factor 2
CCDC78	72.8358	26.9203	118.751	4.41122	2.14118	1.32607e-05	0.000522457	coiled-coil domain containing 78
GPR27	66.7817	24.7587	108.805	4.39461	2.13573	2.2096e-05	0.000802104	G protein-coupled receptor 27
HGFAC	87.2199	33.2665	141.173	4.24371	2.08533	0.00387908	0.0470152	HGF activator (this gene belongs to peptidase family S1; it acts as serine protease that converts hepatocyte growth factor to the active form)
PALM2	45.4228	17.346	73.4996	4.23725	2.08313	9.86e-05	0.00275521	paralemmin 2 (A Kinase (PRKA) Anchor Protein 2)
PTTG1	798.516	306.196	1290.84	4.21571	2.07578	3.97e-07	2.63e-05	pituitary tumor-transforming 1 (Cell cycle and Regulation of APC/C activators)
NEDD1	14457.9	5558.08	23357.8	4.20249	2.07125	4.65e-06	0.000217467	neural precursor cell expressed, developmentally down-regulated 1 (required for mitosis progression by promoting nucleation of microtubules from the spindle)
CPS1	42.5097	16.3799	68.6395	4.19048	2.06711	0.000177041	0.00442312	carbamoyl-phosphate synthase 1, mitochondrial
PRKAB2	2871.12	1132.84	4609.4	4.0689	2.02464	4.9e-07	3.14e-05	protein kinase, AMP-activated, beta 2 non-catalytic subunit
TTYH2	162.048	63.995	260.1	4.06438	2.02304	4.88225e-06	0.00022539	tweety family member 2
FBXO17	434.876	173.435	696.318	4.01486	2.00535	1.4479e-06	7.88402e-05	F-box protein 17 (ubiquitin protein ligase complex)
UBE2QL1	287.572	116.375	458.77	3.94217	1.97899	0.00174199	0.025761	ubiquitin-conjugating enzyme E2Q family-like 1
FXYD6	31.9947	13.0352	50.9543	3.90897	1.96679	0.00328927	0.0413809	FXYD domain containing ion transport regulator 6
CDK6	16543.1	6773.21	26313	3.88486	1.95786	1.06e-05	0.000434807	cyclin-dependent kinase 6
ARL4D	1358.1	560.347	2155.85	3.84735	1.94387	3.69896e-05	0.00123314	ADP-ribosylation factor-like 4D
ADCY3	5797.96	2418.79	9177.13	3.79411	1.92376	1.44033e-06	7.86297e-05	adenylate cyclase 3
MAPKBP1	8487.6	3549.79	13425.4	3.78202	1.91916	1.71e-06	9.16e-05	mitogen-activated protein kinase binding protein 1
RABEPK	1779.06	761.41	2796.71	3.67306	1.87698	0.00200271	0.028505	Rab9 effector protein with kelch motifs
PLCH2	1403.01	604.612	2201.42	3.64104	1.86435	0.00231793	0.0316958	phospholipase C, eta 2
MICALCL	863.581	376.165	1351	3.5915	1.84459	6.56323e-06	0.000287968	MICAL C-terminal like
CAV2	21073.9	9381.1	32766.7	3.49284	1.8044	4.71359e-06	0.000219513	caveolin 2
CARD10	5189.81	2369.86	8009.76	3.37984	1.75695	1.07e-05	0.000437593	caspase recruitment domain family, member 10
RIN1	701.312	324.794	1077.83	3.31851	1.73053	2.0948e-05	0.00076964	Ras and Rab interactor 1
WDR3	10375.1	4850.35	15899.8	3.27807	1.71285	6.18e-05	0.00188112	WD repeat domain 3 (encoding a nuclear protein containing 10 WD repeats, which are 30- to 40-amino acid domains containing several conserved residues. WD protein are involved in cell cycle progression, signal transduction, apoptosis, and gene regulation)
PAK6	1099.16	514.453	1683.87	3.27313	1.71067	2.32e-05	0.000837834	p21 protein (Cdc42/Rac)-activated kinase 6 (interact with AR)
PRR5L	170.259	79.804	260.715	3.26694	1.70794	8.62866e-05	0.0024662	proline rich 5 like
CYR61	10866.3	5121.22	16611.3	3.24362	1.69761	0.00421195	0.0498301	cysteine-rich, angiogenic inducer, 61
RANBP1	6999.11	3318.56	10679.7	3.21815	1.68623	2.09e-05	0.000769325	RAN binding protein 1
ANKRD13B	569.036	272.831	865.241	3.17134	1.66509	4.43949e-05	0.00143841	ankyrin repeat domain 13B
ITPRIPL1	464.421	224.744	704.097	3.13288	1.64749	0.000162416	0.00415685	inositol 1,4,5-trisphosphate receptor interacting protein-like 1
PLCXD2	400.612	196.5	604.724	3.07747	1.62174	0.000174284	0.00438385	phosphatidylinositol-specific phospholipase C, X domain containing 2
CCDC86	3848.63	1902.86	5794.41	3.0451	1.60649	4.8454e-05	0.00155669	coiled-coil domain containing 86
UBASH3B	2668.32	1321.25	4015.38	3.03907	1.60363	0.00161618	0.0243585	ubiquitin associated and SH3 domain containing B
CCDC88A	514.778	256.617	772.94	3.01204	1.59074	0.000146449	0.00380962	coiled-coil domain containing 88A
PREX2	176.466	88.4251	264.506	2.9913	1.58077	0.00135236	0.0212259	phosphatidylinositol-3,4,5-trisphosphate-dependent Rac exchange factor 2
AXL	17863.3	8969.07	26757.5	2.98331	1.57691	7.12921e-05	0.00212039	AXL receptor tyrosine kinase (a member of the Tyro3-Axl-Mer (TAM) receptor tyrosine kinase subfamily; it transduces ECM signals into the cytoplasm by binding to the vitamin K-dependent Gas6; involved in PCa) 20126470, 22410775, 22890323
PTPRE	2472.37	1241.58	3703.17	2.98262	1.57658	8.71603e-05	0.00248115	protein tyrosine phosphatase, receptor type, E
G0S2	4091.03	2075.1	6106.95	2.94296	1.55727	9.11e-05	0.00257915	G0/G1 switch 2
PAK1IP1	3808.62	1952.34	5664.9	2.90159	1.53685	0.000356236	0.00760118	PAK1 interacting protein 1 (Negatively regulates the PAK1 kinase, which plays a positive role in the regulation of signaling pathways involving MAPK8 and RELA)
ARL4C	5861.94	3006.86	8717.03	2.89905	1.53558	9.44266e-05	0.00266301	ADP-ribosylation factor-like 4C
PRKAR1B	1921.62	988.754	2854.48	2.88695	1.52955	0.000130433	0.00347438	protein kinase, cAMP-dependent, regulatory, type I, beta
SFN	42779.9	22102.3	63457.5	2.87109	1.5216	0.00012962	0.00346239	stratifin (14-3-3 Protein Sigma; Binds to a large number of partners, usually by recognition of a phosphoserine or phosphothreonine motif)
CDK4	6522.46	3391.12	9653.8	2.84679	1.50933	0.000127983	0.00342868	cyclin-dependent kinase 4
PDCD11	11605.9	6113.23	17098.6	2.79698	1.48387	0.000167653	0.00425361	programmed cell death 11
ARL10	512.551	270.028	755.074	2.79628	1.48351	0.000258182	0.00592454	ADP-ribosylation factor-like 10
OBSCN	3704.19	1960.56	5447.83	2.77871	1.47442	0.000230856	0.00542308	obscurin, cytoskeletal calmodulin and titin-interacting RhoGEF
RGS20	187.357	100.123	274.592	2.74253	1.45551	0.000749967	0.0134214	regulator of G-protein signaling 20
EDN1	19288.9	10309.7	28268.1	2.74189	1.45517	0.000209915	0.00503132	endothelin 1
RNF128	381.48	206.334	556.626	2.69769	1.43172	0.00045637	0.00915153	ring finger protein 128, E3 ubiquitin protein ligase
CKMT1A	149.401	80.9481	217.854	2.69128	1.42829	0.00114692	0.0188514	creatine kinase, mitochondrial 1A
CDCA7L	1494.17	813.442	2174.89	2.67369	1.41883	0.000332433	0.00721098	cell division cycle associated 7-like (involved in transcriptional regulation as a repressor that inhibits monoamine oxidase A (MAOA) activity and in mediating the full transforming effect of MYC in medulloblastoma cells)
STK32C	340.515	185.868	495.162	2.66405	1.41362	0.000555724	0.0105943	serine/threonine kinase 32C
PRR22	118.382	64.9419	171.823	2.64579	1.4037	0.00163928	0.0246542	proline rich 22
CCDC85B	971.008	534.936	1407.08	2.63037	1.39527	0.00251292	0.0336897	coiled-coil domain containing 85B
HRAS	2408.43	1335.19	3481.68	2.60763	1.38274	0.000471413	0.00938231	Harvey rat sarcoma viral oncogene homolog
USP31	8405.79	4679.08	12132.5	2.59292	1.37458	0.000491628	0.00966687	ubiquitin specific peptidase 31
TIAM1	6382.71	3565.2	9200.22	2.58056	1.36768	0.000451197	0.00907351	T-cell lymphoma invasion and metastasis 1 (Modulates the activity of RHO-like proteins and connects extracellular signals to cytoskeleton. Acts as a GDP-dissociation factor that stimulates the GDP-GTP exchange of RHO-like GTPases and activates them. Activates RAC1, CDC42, and to a lesser extent RHOA.)
SH3RF2	919.977	521.44	1318.51	2.5286	1.33834	0.00171384	0.0254511	SH3 domain containing ring finger 2 (E3 ubiquitin-protein ligase that may inhibits PPP1CA phosphatase activity)
RPGRIP1L	297.37	168.788	425.952	2.52359	1.33548	0.00115817	0.0189629	RPGRIP1-like
IKBIP	918.752	521.771	1315.73	2.52167	1.33438	0.000945823	0.0161459	IKBKB interacting protein (IKK interacting protein)
PTDSS1	10187.4	5792.18	14582.7	2.51766	1.33208	0.00065632	0.0120048	phosphatidylserine synthase 1
MAPKAPK3	3746.67	2141.78	5351.57	2.49866	1.32115	0.000795973	0.0141173	mitogen-activated protein kinase-activated protein kinase 3
AREG	478.811	276.066	681.556	2.46882	1.30382	0.00139642	0.0216703	amphiregulin (member of the epidermal growth factor family)
PAQR7	1019.03	590.826	1447.23	2.44951	1.29249	0.00123022	0.0197917	progestin and adipoQ receptor family member VII
ANKRD16	319.746	186.289	453.202	2.43279	1.28261	0.00197131	0.0281903	ankyrin repeat domain 16
TMEM201	917.006	535.423	1298.59	2.42535	1.27819	0.001456	0.0223407	transmembrane protein 201 (also called spindle-associated membrane protein 1)
UBE3D	353.041	206.558	499.525	2.41833	1.27401	0.00191771	0.0276286	ubiquitin protein ligase E3D
FSTL3	6694.15	3960.58	9427.72	2.38039	1.2512	0.00137175	0.0214037	follistatin-like 3 (secreted glycoprotein)
MICAL2	4975.87	2948.2	7003.55	2.37553	1.24825	0.00158485	0.0239715	microtubule associated monooxygenase, calponin and LIM domain containing 2
WDR35	1169.64	696.102	1643.17	2.36053	1.23911	0.00168768	0.0251859	WD repeat domain 35 (component of the IFT complex A (IFT-A), a complex required for retrograde ciliary transport, thus required for ciliogenesis)
TMEM231	288.986	172.214	405.758	2.35612	1.23642	0.00269132	0.0354327	transmembrane protein 231 (transmembrane component of the tectonic-like complex, a complex localized at the transition zone of primary cilia : may be required for ciliogenesis and sonic hedgehog/SHH signaling)
ISYNA1	2033.47	1214.29	2852.65	2.34923	1.23219	0.00194807	0.0279332	inositol-3-phosphate synthase 1
RHBDF2	2145.12	1287.23	3003.01	2.33292	1.22214	0.0019254	0.027683	rhomboid 5 homolog 2 (Drosophila) (regulates the secretion of several ligands of the EGFR)
PDCD2L	843.142	507.683	1178.6	2.32153	1.21508	0.00338069	0.0422556	programmed cell death 2-like
ANAPC1	7373.75	4478.21	10269.3	2.29317	1.19734	0.00221274	0.0306722	anaphase promoting complex subunit 1 (a cell cycle-regulated E3 ubiquitin ligase that controls progression through mitosis and the G1 phase of the cell cycle. The APC/C complex acts by mediating ubiquitination and subsequent degradation of target proteins)
ARL4A	2598.86	1580.65	3617.06	2.28834	1.1943	0.00231036	0.0316535	ADP-ribosylation factor-like 4A
CCDC41	1464.49	894.75	2034.23	2.27352	1.18493	0.00270562	0.0355328	coiled-coil domain containing 41 (also called CEP83; required for ciliary vesicle docking to the mother centriole) 23348840, 23530209
GPR56	2796.26	1718.68	3873.84	2.25397	1.17247	0.00345137	0.0428867	G protein-coupled receptor 56
Cytokines, immunity, and inflammation
IL33	1073.98	75.4927	2072.47	27.4526	4.77887	2.87e-07	2e-05	interleukin 33 (a member of the IL1 family that potently drives production of T helper-2 (Th2)-associated cytokines)
GIMAP8	512.363	36.0765	988.649	27.4042	4.77633	0.00181402	0.0265331	GTPase, IMAP family member 8 (Immune-Associated Nucleotide-Binding)
ADAMTS8	18.4114	1.79867	35.024	19.4722	4.28334	2.74e-07	1.93e-05	ADAM metallopeptidase with thrombospondin type 1 motif, 8
CCL27	5.975	0.699091	11.2509	16.0936	4.00842	0.00282804	0.0367766	chemokine (C-C motif) ligand 27
KLRG2	57.3586	6.97135	107.746	15.4555	3.95005	6.05e-09	6.83e-07	killer cell lectin-like receptor subfamily G, member 2
IL1A	1066.54	174.345	1958.74	11.2348	3.4899	0.00123945	0.0198432	interleukin 1, alpha
IFNA22P	17.4612	3.11589	31.8066	10.2079	3.35161	2.05e-05	0.000756561	interferon, alpha 22, pseudogene
EDAR	35.7444	6.55646	64.9324	9.90358	3.30795	1.35e-07	1.08e-05	ectodysplasin A receptor (encoding a member of TNFR family; a receptor for the soluble ligand ectodysplasin A, and can activate the nuclear factor-kappaB, JNK, and caspase-independent cell death pathways)
BCL11B	168.333	35.5328	301.133	8.4748	3.08318	9.18e-07	5.42e-05	B-cell CLL/lymphoma 11B (zinc finger protein)
ADAMTS1	13227.9	3036.68	23419.1	7.71208	2.94712	0.0018824	0.0273238	ADAM metallopeptidase with thrombospondin type 1 motif, 1
IL36G	348.567	85.5905	611.543	7.14498	2.83693	7.14e-11	1.34e-08	interleukin 36, gamma
IL7R	426.803	110.98	742.625	6.6915	2.74233	3.07e-05	0.0010548	interleukin 7 receptor
TNFRSF25	652.616	178.232	1127	6.32322	2.66066	0.00229299	0.0315375	tumor necrosis factor receptor superfamily, member 25
BDKRB1	256.753	71.0166	442.49	6.2308	2.63942	0.00207976	0.0293116	bradykinin receptor B1
CXCR7	274.003	78.7887	469.217	5.95538	2.57419	4.93e-09	5.66e-07	ACKR3 atypical chemokine receptor 3
CXCL14	14.0471	4.11684	23.9773	5.8242	2.54206	0.0016685	0.0249348	chemokine (C-X-C motif) ligand 14
IL12A	80.6221	24.1275	137.117	5.683	2.50665	5.82e-07	3.62e-05	interleukin 12A
CD200	403.103	130.364	675.842	5.18426	2.37414	0.000211016	0.00504846	CD200 molecule
CYMP	15.584	5.08058	26.0875	5.13475	2.36029	0.00234535	0.0320502	chymosin pseudogene
IFNE	171.748	62.8634	280.632	4.46415	2.15839	0.000103319	0.00286062	interferon, epsilon
IL27RA	947.067	353.653	1540.48	4.35591	2.12298	2.12e-07	1.55e-05	interleukin 27 receptor, alpha
TRAF-1	13476	5501.17	21450.7	3.89931	1.96322	0.000174518	0.00438385	TNF receptor-associated factor 1
TNFSF4	90.4857	41.5782	139.393	3.35256	1.74526	0.00115686	0.0189629	tumor necrosis factor (ligand) superfamily, member 4
IL13RA2	1214.17	574.056	1854.28	3.23014	1.6916	0.00118625	0.0192878	interleukin 13 receptor, alpha 2
DMKN	2623.54	1263.86	3983.21	3.15161	1.65609	3.29e-05	0.00112121	dermokine
LTB4R2	84.6133	42.6772	126.549	2.96527	1.56816	0.000994521	0.0167883	leukotriene B4 receptor 2
LTB4R	200.708	101.905	299.511	2.93911	1.55538	0.000287432	0.00642516	leukotriene B4 receptor
TRAP1	10149.7	5200.78	15098.5	2.90313	1.53761	0.000100077	0.00279268	TNF receptor-associated protein 1
IL1RL2	515.54	278.346	752.734	2.7043	1.43526	0.00104489	0.0173898	interleukin 1 receptor-like 2
C1QBP	14915.5	8217.78	21613.2	2.63006	1.39509	0.00175354	0.0258779	complement component 1, q subcomponent binding protein
KIAA0020	8503.14	4698.76	12307.5	2.61931	1.38919	0.000389705	0.00815348	KIAA0020 (histocompatibility antigen)
IRF6	44857.2	25209.3	64505.1	2.55878	1.35545	0.000569555	0.0107895	interferon regulatory factor 6
WDR36	9968.55	5648.82	14288.3	2.52943	1.33881	0.000617573	0.011454	WD repeat domain 36 (involved in T-cell activation and highly coregulated with IL2)
CISH	188.592	106.987	270.197	2.52551	1.33657	0.00184545	0.0268425	cytokine inducible SH2-containing protein
B7H6	1272.85	729.963	1815.74	2.48744	1.31466	0.00102802	0.0171762	natural killer cell cytotoxicity receptor 3 ligand 1
IL1RAP	2785.3	1631.62	3938.99	2.41415	1.27152	0.00118657	0.0192878	interleukin 1 receptor accessory protein
HMHA1	284.108	169.882	398.335	2.34478	1.22945	0.00265583	0.035096	histocompatibility (minor) HA-1
BCL11A	465.367	278.477	652.258	2.34223	1.22788	0.00244264	0.0330888	B-cell CLL/lymphoma 11A (zinc finger protein)
IL18	2344.12	1404.59	3283.66	2.3378	1.22515	0.00173906	0.0257537	interleukin 18
Non-coding RNAs (pseudogenes, asRNAs, miRNAs)
CLCA3P	27.7899	3.05775	52.5221	17.1768	4.10239	0.000983089	0.0166482	chloride channel accessory 3, pseudogene
KRT16P3	15.3522	1.99213	28.7124	14.4129	3.84929	9.08e-06	0.000380397	keratin 16 pseudogene 3
MEG8	33.6725	5.04335	62.3017	12.3532	3.62682	2.89e-08	2.76e-06	maternally expressed 8 (non-protein coding; located in a cluster of imprinted genes on chromosome 14q32.3; a lncRNA)
MIR100HG	2048.41	365.32	3731.51	10.2144	3.35253	6e-09	6.81e-07	mir-100-let-7a-2 cluster host gene (non-protein coding) (possessing tumor-suppressive functions in PCa) 23503652, 19372056
MIR205HG	3893.85	718.965	7068.73	9.83182	3.29746	7.27e-15	3.86e-12	MIR205 host gene (non-protein coding)
MIR205	171.584	40.9	302.267	7.3904	2.88565	9.57e-10	1.32e-07	microRNA 205 (significantly downregulated and strong tumor- and metastasis-suppressive functions in PCa; implicated in regulating basement membrane deposition) 19244118, 21368878, 20737563, 21980386, 22949650, 22555458, 23041061
MAGI2-AS3	544.217	133.892	954.541	7.12917	2.83373	4.07e-11	8.01e-09	MAGI2 antisense RNA 3
KRT16P2	31.3808	8.70619	54.0555	6.20886	2.63433	1.99e-05	0.000745085	keratin 16 pseudogene 2
MIR31	21.8266	6.18015	37.4731	6.06346	2.60014	0.00018902	0.0046405	microRNA 31 (downregulated in PCa; possessing tumor-suppressive functions in PCa and other cancers) 19676045, 20179198, 21368878, 22854542, 23233736, 25341040
MEG3	673.77	197.775	1149.76	5.8135	2.53941	9.4e-07	5.52e-05	maternally expressed 3 (a maternally expressed imprinted gene thst is often lost in many cancer cells; a lncRNA)
HAS2-AS1	100.431	35.3515	165.51	4.68183	2.22707	2.5e-06	0.000128323	HAS2 antisense RNA 1
MIR31HG	7383.72	2634.06	12133.4	4.60634	2.20362	5e-08	4.47e-06	MIR31 host gene (non-protein coding)
MIR320A	45.6159	20.3334	70.8984	3.48679	1.8019	0.000965194	0.0163975	microRNA 320a (very few studies on this microRNA)
BOLA3-AS1	123.946	62.4467	185.445	2.96966	1.5703	0.000568593	0.0107895	BOLA3 antisense RNA 1 (head to head)
MIR17HG	1025.85	526.989	1524.7	2.89324	1.53268	0.000149215	0.00386431	miR-17-92 cluster host gene (non-protein coding)
TCL6	3.96952	0.329305	7.60974	23.1085	4.53035	0.0108946	0.098871	T-cell leukemia/lymphoma 6 (non-protein coding)
MIR125B1	5.97615	1.02514	10.9272	10.6592	3.41403	0.00720424	0.0736233	microRNA 125b-1 (very few studies on this microRNA)
ANKRD20A8P	60.9538	22.6372	99.2704	4.38528	2.13267	0.00429293	0.0504509	ankyrin repeat domain 20 family, member A8, pseudogene
KRT42P	24.0755	11.6101	36.5409	3.14733	1.65413	0.00838274	0.0820349	keratin 42 pseudogene
MIR222	107.146	60.7802	153.512	2.5257	1.33668	0.00907882	0.0868979	microRNA 222 (highly expressed in PCa and its inhibition impair PCa xenograft growth; targets molecules such as p27) 17569667, 19107213, 24892674
MIR23A	108.454	63.3551	153.554	2.4237	1.27721	0.0054568	0.060104	microRNA 23a
PEG10	1243.72	726.511	1760.92	2.42381	1.27728	0.0065102	0.0685427	paternally expressed 10
FAM86DP	554.72	330.877	778.562	2.35302	1.23452	0.00670296	0.0699716	family with sequence similarity 86, member D, pseudogene
RPL23AP82	351.507	218.387	484.628	2.21913	1.14999	0.00534865	0.0593128	ribosomal protein L23a pseudogene 82
PVT1	772.793	503.004	1042.58	2.07271	1.05152	0.00823481	0.0810729	Pvt1 oncogene (non-protein coding; a LincRNA)
Small nucleolar RNAs (snoRNAs): a class of small RNA molecules that primarily guide chemical modifications of other RNAs (mainly ribosomal RNAs, transfer RNAs and small nuclear RNAs)
SNORD114-10	22.6826	5.10802	40.2571	7.88117	2.97841	1.99288e-05	0.000745085	small nucleolar RNA, C/D box 114-10
SNORD93	22.2662	6.21737	38.3151	6.16258	2.62353	0.000636253	0.0117185	small nucleolar RNA, C/D box 93
SNORD1A	24.3108	8.003	40.6186	5.07541	2.34353	0.000651593	0.0119492	small nucleolar RNA, C/D box 1A
SNORD1B	14.8583	5.07406	24.6425	4.85656	2.27994	0.00394116	0.0475324	small nucleolar RNA, C/D box 1B
SNORD114-1	15.8767	5.44384	26.3095	4.83289	2.27289	0.00247755	0.033384	small nucleolar RNA, C/D box 114-1
SNORD110	64.5874	22.7731	106.402	4.67226	2.22412	1.44147e-05	0.000561669	small nucleolar RNA, C/D box 110
SNORD4B	18.723	6.62112	30.8249	4.65554	2.21895	0.00180531	0.0264875	small nucleolar RNA, C/D box 4B
SNORD11	18.7226	6.73362	30.7115	4.56092	2.18933	0.00226255	0.0311794	small nucleolar RNA, C/D box 11
SNORD42B	45.5326	16.6097	74.4555	4.48264	2.16435	6.90014e-05	0.00207379	small nucleolar RNA, C/D box 42B
SNORD114-20	31.0254	11.9873	50.0636	4.1764	2.06226	0.000556402	0.0105971	small nucleolar RNA, C/D box 114-20
SNORD26	74.0212	29.2774	118.765	4.05655	2.02025	5.20375e-05	0.00164936	small nucleolar RNA, C/D box 26
SNORD88B	21.0929	8.48855	33.6972	3.96973	1.98904	0.00339796	0.0423717	small nucleolar RNA, C/D box 88B
SNORD20	45.3249	18.3679	72.2818	3.93522	1.97644	0.000235316	0.0054914	small nucleolar RNA, C/D box 20
SNORD28	90.7963	38.847	142.746	3.67456	1.87757	8.03499e-05	0.00232608	small nucleolar RNA, C/D box 28
SNORD27	49.7897	22.0536	77.5259	3.51534	1.81367	0.000639462	0.0117674	small nucleolar RNA, C/D box 27
SNORD29	53.3421	23.6289	83.0553	3.51499	1.81352	0.000517342	0.0100344	small nucleolar RNA, C/D box 29
SNORA41	43.0044	19.3624	66.6464	3.44206	1.78327	0.00093441	0.0159768	small nucleolar RNA, H/ACA box 41
SNORD43	139.235	62.7047	215.766	3.44098	1.78282	6.78531e-05	0.00204969	small nucleolar RNA, C/D box 43
SNORD78	94.4311	42.9638	145.898	3.39584	1.76377	0.000182264	0.00451641	small nucleolar RNA, C/D box 78
SNORD31	148.079	67.6548	228.503	3.37748	1.75595	7.00449e-05	0.00209577	small nucleolar RNA, C/D box 31
SNORA65	73.1339	34.8367	111.431	3.19868	1.67748	0.000554652	0.0105923	small nucleolar RNA, H/ACA box 65
SNORD35A	277.726	135.067	420.384	3.1124	1.63803	0.000104324	0.00288466	small nucleolar RNA, C/D box 35A
SNORD46	174.735	86.5814	262.888	3.0363	1.60232	0.000196975	0.00477349	small nucleolar RNA, C/D box 46
SNORD44	123.277	62.0616	184.492	2.97273	1.57179	0.00416502	0.0493849	small nucleolar RNA, C/D box 44
SNORD58C	47.3372	23.9881	70.6863	2.94672	1.55911	0.00307559	0.0393217	small nucleolar RNA, C/D box 58C
SNORD80	236.946	120.291	353.6	2.93954	1.55559	0.000248686	0.00575909	small nucleolar RNA, C/D box 80
SNORD83A	93.2316	47.3825	139.081	2.93527	1.55349	0.000871441	0.015144	small nucleolar RNA, C/D box 83A
SNORD22	88.4174	45.0902	131.745	2.9218	1.54686	0.00121241	0.0195942	small nucleolar RNA, C/D box 22
SNORD45A	102.091	52.3721	151.81	2.89868	1.53539	0.000773259	0.0137875	small nucleolar RNA, C/D box 45A
SNORD83B	94.605	48.6663	140.544	2.88791	1.53002	0.00128594	0.0204098	small nucleolar RNA, C/D box 83B
SNORD96A	249.293	128.798	369.788	2.87108	1.52159	0.000312988	0.00687344	small nucleolar RNA, C/D box 96A
SNORD47	79.2106	40.9839	117.437	2.86545	1.51876	0.00140341	0.0217539	small nucleolar RNA, C/D box 47
SNORD36C	63.1485	33.2437	93.0534	2.79913	1.48498	0.00257292	0.0342324	small nucleolar RNA, C/D box 36C
SNORD77	74.1317	40.4796	107.784	2.66267	1.41287	0.00342691	0.0426087	small nucleolar RNA, C/D box 77
SNORD32A	173.273	97.1177	249.429	2.56832	1.36082	0.00163122	0.0245505	small nucleolar RNA, C/D box 32A
SNORD60	151.689	86.5252	216.852	2.50623	1.32552	0.00273889	0.0358589	small nucleolar RNA, C/D box 60
SNORD4A	154.25	88.7328	219.768	2.47674	1.30844	0.00270336	0.0355251	small nucleolar RNA, C/D box 4A
SNHG15	2971.71	1770.37	4173.04	2.35716	1.23705	0.00180608	0.0264875	small nucleolar RNA host gene 15 (non-protein coding)
RNA metabolism, ribosome biogenesis, and protein translation
RPSAP52	88.2233	6.12989	170.317	27.7846	4.79621	4.85663e-17	4.68797e-14	ribosomal protein SA pseudogene 52
MAT1A	26.5828	2.67818	50.4875	18.8514	4.2366	5.34814e-08	4.71257e-06	methionine adenosyltransferase I, alpha
NT5M	56.3609	13.7859	98.9359	7.17658	2.8433	1.32814e-07	1.0765e-05	5',3'-nucleotidase, mitochondrial
CPEB1	42.1725	13.5756	70.7693	5.21296	2.3821	2.20472e-05	0.000801703	cytoplasmic polyadenylation element binding protein 1 (RNA binding and nucleotide binding)
RBMS3	433.544	150.724	716.365	4.75283	2.24879	2.96176e-05	0.00102558	RNA binding motif, single stranded interacting protein 3
POLR3G	254.913	90.6203	419.205	4.62595	2.20975	2.97168e-07	2.05559e-05	polymerase (RNA) III (DNA directed) polypeptide G (32kD)
RNASE7	955.39	348.075	1562.71	4.48957	2.16658	6.05721e-06	0.000267981	ribonuclease, RNase A family, 7
EIF5A2	279.211	113.578	444.844	3.91662	1.96961	0.000545986	0.0104739	eukaryotic translation initiation factor 5A2
ADAT2	486.969	200.747	773.191	3.85156	1.94544	2.3994e-06	0.000123374	adenosine deaminase, tRNA-specific 2
GALNT14	1587.61	656.286	2518.93	3.83817	1.94042	1.16457e-06	6.64269e-05	polypeptide N-acetylgalactosaminyltransferase 14 (Post-translational protein modification)
UPP1	3032.48	1277.32	4787.63	3.74819	1.90619	2.36129e-06	0.000122006	uridine phosphorylase 1
RRP9	4505.89	1943	7068.79	3.63809	1.86318	0.000601641	0.0112568	ribosomal RNA processing 9, small subunit (SSU) processome component, homolog (yeast)
CD3EAP	2945.05	1279.09	4611.01	3.60492	1.84997	9.07e-05	0.00257245	CD3e molecule, epsilon associated protein (Component of RNA polymerase I which synthesizes ribosomal RNA precursors)
TRMT1	4335.51	1894.9	6776.12	3.57597	1.83834	3.88085e-06	0.000186456	tRNA methyltransferase 1 homolog (S. cerevisiae)
NAALADL1	26.4887	11.5803	41.3972	3.57481	1.83787	0.0030853	0.0393578	N-acetylated alpha-linked acidic dipeptidase-like 1
PLD6	316.505	138.976	494.033	3.55482	1.82977	0.000761663	0.0136036	phospholipase D family, member 6 (piRNA biogenesis)
NPM3	2084.11	924.899	3243.33	3.50669	1.81011	4.37155e-05	0.00142166	nucleophosmin/nucleoplasmin 3
BOP1	6424.2	2882.66	9965.75	3.45714	1.78958	6.87e-06	0.000298252	block of proliferation 1 (Component of the PeBoW complex, which is required for maturation of 28S and 5.8S ribosomal RNAs and formation of the 60S ribosome)
LYAR	4070.14	1836.22	6304.06	3.43318	1.77954	0.00126008	0.0200743	Ly1 antibody reactive (Cell Growth-Regulating Nucleolar Protein)
RRP12	10640.1	5097.74	16182.5	3.17444	1.6665	0.000286053	0.00641268	ribosomal RNA processing 12 homolog (S. cerevisiae)
TOMM40	9472.74	4568.25	14377.2	3.14721	1.65407	5.56274e-05	0.00173721	translocase of outer mitochondrial membrane 40 homolog (yeast) (superpthway: Post-translational protein modification)
RRP15	4976.56	2413.76	7539.35	3.12349	1.64316	0.000513895	0.010012	ribosomal RNA processing 15 homolog (S. cerevisiae)
POLR1E	3250.55	1583.53	4917.57	3.10546	1.63481	5.99321e-05	0.00183389	polymerase (RNA) I polypeptide E, 53kDa
MRTO4	8592.02	4198.5	12985.5	3.0929	1.62896	0.000464223	0.00928272	mRNA turnover 4 homolog (S. cerevisiae)
EBNA1BP2	13204.8	6477.1	19932.5	3.07737	1.6217	6.96e-05	0.00208878	EBNA1 binding protein 2 (Nucleolar protein P40)
GEMIN5	5809.83	2893.5	8726.17	3.01579	1.59253	5.71671e-05	0.00177485	gem (nuclear organelle) associated protein 5 ( snRNA-binding component of the SMN complex)
C3orf26	2938.81	1472.73	4404.89	2.99096	1.58061	6.85e-05	0.00206717	CMSS1 cms1 ribosomal small subunit homolog (yeast)
HEATR1	14154.1	7224.21	21084	2.91851	1.54523	8.64318e-05	0.00246702	HEAT repeat containing 1 (involved in nucleolar processing of pre-18S ribosomal RNA)
PPAN	607.205	311.378	903.032	2.90011	1.53611	0.000148269	0.00384918	peter pan homolog (Drosophila) (mRNA splicing)
NOP16	4422.1	2284.42	6559.77	2.87153	1.52182	0.000648068	0.0119052	NOP16 nucleolar protein
DHX37	4939.6	2552.47	7326.73	2.87044	1.52127	0.000807304	0.0142628	DEAH (Asp-Glu-Ala-His) box polypeptide 37 (DEAD box proteins, characterized by the conserved motif Asp-Glu-Ala-Asp (DEAD), are putative RNA helicases)
STL	78.9626	41.3269	116.598	2.82137	1.4964	0.00342699	0.0426087	Six-Twelve Leukemia (an RNA gene)
PSMG1	1653.76	866.691	2440.83	2.81627	1.49378	0.000174644	0.00438385	proteasome (prosome, macropain) assembly chaperone 1
PFAS	2500.15	1311.57	3688.73	2.81246	1.49183	0.000171571	0.00434021	phosphoribosylformylglycinamidine synthase (purine biosynthesis)
MACROD2	283.991	149.095	418.887	2.80953	1.49033	0.000330844	0.00720502	MACRO domain containing 2
PPAT	3233.42	1703.1	4763.73	2.79709	1.48393	0.00028671	0.00641577	phosphoribosyl pyrophosphate amidotransferase (involved in purine nucleotide biosythetic pathway)
PPIF	5291.58	2801.1	7782.07	2.77822	1.47416	0.000187689	0.00461703	peptidylprolyl isomerase F (protein folding)
PUS7	4946.34	2619.78	7272.9	2.77615	1.47309	0.000180651	0.00449045	pseudouridylate synthase 7 (putative)
WDR4	1873.17	995.474	2750.86	2.76337	1.46643	0.000218603	0.00518108	WD repeat domain 4 (required for the formation of N(7)-methylguanine at position 46 (m7G46) in tRNA. In the complex, it is required to stabilize and induce conformational changes of the catalytic subunit)
PNPT1	6841.21	3635.95	10046.5	2.7631	1.46629	0.000196787	0.00477349	polyribonucleotide nucleotidyltransferase 1
MRPL12	1894.54	1016.87	2772.22	2.72622	1.4469	0.000268987	0.00614217	mitochondrial ribosomal protein L12
DPH2	5243.98	2854.29	7633.67	2.67446	1.41925	0.00386489	0.0468826	DPH2 homolog (S. cerevisiae) (post-translational modification)
PSAT1	6782.39	3699.86	9864.92	2.66629	1.41484	0.000343498	0.00738316	phosphoserine aminotransferase 1 (Metabolic pathways and Biosynthesis of amino acids)
WDR12	2987.13	1633.52	4340.75	2.65729	1.40996	0.000376515	0.00794797	WD repeat domain 12 (a component of the PeBoW complex, which is required for maturation of 28S and 5.8S ribosomal RNAs and formation of the 60S ribosome)
IMPDH1	2526.69	1393.89	3659.5	2.62539	1.39253	0.000407939	0.00843524	IMP (inosine 5'-monophosphate) dehydrogenase 1
NOLC1	21118.6	11700.6	30536.6	2.60984	1.38396	0.000424802	0.00867414	nucleolar and coiled-body phosphoprotein 1
NOC3L	5360.11	2972.76	7747.47	2.60616	1.38192	0.000453582	0.00911284	nucleolar complex associated 3 homolog (S. cerevisiae)
UCK2	4406.88	2448.63	6365.13	2.59947	1.37822	0.000490805	0.00965961	uridine-cytidine kinase 2
RRP1B	6429.69	3595.84	9263.54	2.57618	1.36524	0.000493494	0.00969457	ribosomal RNA processing 1B
PUS1	1799.55	1010.69	2588.4	2.56103	1.35672	0.00062758	0.0115889	pseudouridylate synthase 1
NPM1	108804	61213.2	156395	2.55492	1.35328	0.00112035	0.0185006	nucleophosmin (nucleolar phosphoprotein B23, numatrin)
DDX21	58878.1	33180.4	84575.7	2.54897	1.34991	0.000552338	0.0105671	DEAD (Asp-Glu-Ala-Asp) box helicase 21
FBL	5747.69	3245.62	8249.76	2.54182	1.34586	0.000581849	0.0109735	fibrillarin (RNA, U3 Small Nucleolar Interacting Protein)
WDR43	19738	11245	28231	2.51053	1.32799	0.00314522	0.0398996	WD repeat domain 43 (UTP5, Small Subunit (SSU) Processome Component, Homolog)
LEPREL4	867.808	494.588	1241.03	2.50922	1.32724	0.000902347	0.0155034	leprecan-like 4 (a nucleolar protein)
CTPS	4142.08	2370.34	5913.82	2.49493	1.319	0.000836546	0.0146817	CTP Synthase
UTP20	10949.7	6271.21	15628.3	2.49207	1.31734	0.00223297	0.0308921	UTP20, small subunit (SSU) processome component, homolog (yeast)
EXOSC5	1174.22	673.939	1674.49	2.48464	1.31304	0.0014747	0.0225625	exosome component 5 (RNA degradation and Destabilization related)
TSR1	12409.2	7173.7	17644.8	2.45965	1.29845	0.000900232	0.0154796	TSR1, 20S rRNA accumulation, homolog (S. cerevisiae)
NOL6	16078.7	9319.92	22837.6	2.4504	1.29302	0.00140842	0.0218156	nucleolar protein 6 (RNA-associated)
CTSL2	4861.26	2830.94	6891.58	2.43438	1.28355	0.00135869	0.0212469	CTSV cathepsin V (protein turnover)
NCL	45460.3	26482.6	64438	2.43322	1.28287	0.00104353	0.0173866	nucleolin
RCL1	2275.7	1332.97	3218.44	2.41449	1.27172	0.00235604	0.0321548	RNA terminal phosphate cyclase-like 1
MDN1	15058.6	8851.08	21266.2	2.40267	1.26464	0.0011513	0.0188942	MDN1, midasin homolog (yeast) (ribosome-related)
FARSB	3536.59	2083.4	4989.78	2.39502	1.26004	0.00139209	0.0216574	phenylalanyl-tRNA synthetase, beta subunit
LTV1	3440.97	2049.97	4831.96	2.35709	1.23701	0.001726	0.0255958	LTV1 ribosome biogenesis factor
POLR1A	6295.96	3752.18	8839.74	2.35589	1.23628	0.0016512	0.0247905	polymerase (RNA) I polypeptide A, 194kDa
DDX10	5201.89	3111.78	7292	2.34335	1.22858	0.00167133	0.0249595	DEAD (Asp-Glu-Ala-Asp) box polypeptide 10 (RNA helicases)
EXOSC2	3338.5	2006.85	4670.15	2.3271	1.21853	0.00190392	0.0275046	exosome component 2 (RNA degradation and Destabilization related)
NOC2L	12241.3	7376.6	17106	2.31895	1.21347	0.00191486	0.0276062	nucleolar complex associated 2 homolog (S. cerevisiae)
NOM1	2749.47	1658	3840.95	2.31662	1.21202	0.00217692	0.0303266	nucleolar protein with MIF4G domain 1
LRPPRC	24078.6	14551.7	33605.6	2.30939	1.20751	0.00198095	0.0282901	leucine-rich pentatricopeptide repeat containing (may play a role in RNA metabolism in both nuclei and mitochondria)
WDR75	5943.08	3656.39	8229.77	2.25079	1.17043	0.00285383	0.0370439	WD repeat domain 75 (UTP17, Small Subunit (SSU) Processome Component, Homolog)
MRPL4	2069.94	1277.06	2862.82	2.24174	1.16462	0.00308743	0.0393578	mitochondrial ribosomal protein L4
DDX51	1777.5	1098.5	2456.51	2.23623	1.16107	0.0032986	0.0414492	DEAD (Asp-Glu-Ala-Asp) box polypeptide 51
RPF2	4418.36	2730.72	6105.99	2.23603	1.16094	0.00411439	0.0490585	ribosome production factor 2 homolog (S. cerevisiae)
NOP14	8362.25	5168.99	11555.5	2.23554	1.16062	0.00305424	0.0391193	NOP14 nucleolar protein
PES1	10566.6	6532.54	14600.7	2.23508	1.16033	0.00292682	0.0378756	pescadillo ribosomal biogenesis factor 1 (pre-rRNA processing and 60S ribosomal subunit maturation)
SNRPF	2997.71	1867.1	4128.32	2.21109	1.14476	0.00355587	0.0439793	small nuclear ribonucleoprotein polypeptide F
PA2G4	17547.4	10930.6	24164.1	2.21068	1.14449	0.00336973	0.0421931	proliferation-associated 2G4, 38kDa (encoding an RNA-binding protein present in pre-ribosomal ribonucleoprotein complexes and may be involved in ribosome assembly and the regulation of intermediate and late steps of rRNA processing)
RBM19	4950.72	3092.55	6808.89	2.20171	1.13862	0.00334032	0.041899	RNA binding motif protein 19
CTU2	983.171	614.64	1351.7	2.19917	1.13696	0.00413925	0.0491342	cytosolic thiouridylase subunit 2 homolog (S. pombe)
VARS	6265.14	3933.16	8597.11	2.1858	1.12816	0.0039517	0.0475998	valyl-tRNA synthetase
NHP2	5521.59	3470.06	7573.12	2.18241	1.12593	0.00404632	0.0484646	NHP2 ribonucleoprotein
DUS3L	2275.63	1436.8	3114.47	2.16764	1.11613	0.00417949	0.0494736	dihydrouridine synthase 3-like (S. cerevisiae)
SLC29A1	1422.13	898.751	1945.5	2.16467	1.11415	0.00399215	0.0479519	solute carrier family 29 (equilibrative nucleoside transporter), member 1
Intermediate metabolism and transporters
ATP6V0D2	178.006	13.3523	342.659	25.6629	4.68161	0.00348173	0.0432133	ATPase, H+ transporting, lysosomal 38kDa, V0 subunit d2
B4GALNT2	20.0581	2.09075	38.0255	18.1875	4.18487	1.86e-05	0.000707167	beta-1,4-N-acetyl-galactosaminyl transferase 2
NIPAL4	789.334	96.8349	1481.83	15.3027	3.93571	9.39e-19	1.53e-15	NIPA-like domain containing 4 (acts as a Mg(2+) transporter and can also transport other divalent cations such as Ba(2+), Mn(2+), Sr(2+) and Co(2+) but to a much less extent than Mg(2+))
PCYT1B	16.2951	2.75914	29.8311	10.8117	3.43453	2.44e-05	0.000870513	phosphate cytidylyltransferase 1, choline, beta (CTP:Phosphocholine Cytidylyltransferase B; involved in the regulation of phosphatidylcholine biosynthesis)
SLC7A3	13.2134	2.42332	24.0035	9.90523	3.30819	0.000162664	0.00415685	solute carrier family 7 (cationic amino acid transporter, y+ system), member 3
SLC38A4	45.3503	8.73932	81.9614	9.37847	3.22935	0.00374011	0.0456465	solute carrier family 38, member 4 (Amino Acid Transporter)
STAR	20.7375	4.40241	37.0727	8.421	3.07399	2.16e-05	0.000788076	steroidogenic acute regulatory protein
PLTP	1152.63	248.507	2056.75	8.27643	3.04901	4.6e-06	0.000216814	phospholipid transfer protein (play a role in uptake of cholesterol/lipid from peripheral cells )
SLC38A5	718.918	190.614	1247.22	6.54316	2.70999	0.00204089	0.0288742	solute carrier family 38, member 5 (Sodium-Coupled Neutral Amino Acid Transporter)
ABCB1	14.4688	4.00192	24.9357	6.23094	2.63945	0.00292648	0.0378756	ATP-binding cassette, sub-family B (MDR/TAP), member 1
STARD9	109.684	33.4347	185.933	5.56109	2.47537	1.59e-07	1.24e-05	StAR-related lipid transfer (START) domain containing 9 (Steroid hormones related)
SLC26A7	20.5922	6.94391	34.2405	4.93101	2.30188	0.000796407	0.0141173	solute carrier family 26 (anion exchanger), member 7 (one member of a family of sulfate/anion transporter genes and acting as a sodium-independent DIDS-sensitive anion exchanger mediating bicarbonate, chloride, sulfate and oxalate transport)
GLS2	169.108	59.2152	279.001	4.71164	2.23623	4.7e-07	3.07e-05	glutaminase 2 (liver, mitochondrial)
SOAT2	16.5559	6.07501	27.0368	4.45049	2.15396	0.00413252	0.0491092	sterol O-acyltransferase 2
SLC2A9	273.09	104.198	441.981	4.24174	2.08466	1.32e-06	7.33e-05	solute carrier family 2 (facilitated glucose transporter), member 9
SLC16A1	5966.21	2322.18	9610.23	4.13844	2.04909	2.72e-07	1.92e-05	solute carrier family 16 (monocarboxylate transporter), member 1
B4GALNT4	957.702	390.004	1525.4	3.91124	1.96763	1.74e-06	9.28e-05	beta-1,4-N-acetyl-galactosaminyl transferase 4
LRRC8C	1919.68	787.589	3051.78	3.87484	1.95414	0.000344798	0.00740358	leucine rich repeat containing 8 family, member C (the LRRC8 proteins (8A, 8B, 8C, and 8D) form protein complexes which may play a role in transporting small molecules; 24782309)
LDHB	19482.9	8456.32	30509.5	3.60789	1.85115	3.53e-06	0.000173553	lactate dehydrogenase B
PFKM	2619.44	1137.98	4100.9	3.60367	1.84947	3.88e-06	0.000186456	phosphofructokinase, muscle
NKPD1	38.9433	17.2855	60.6012	3.5059	1.80979	0.00291101	0.037717	NTPase, KAP family P-loop domain containing 1
PDSS1	578.257	279.183	877.331	3.14249	1.65191	0.00313045	0.0397598	prenyl (decaprenyl) diphosphate synthase, subunit 1
SLC19A1	531.894	261.697	802.09	3.06496	1.61587	0.000199561	0.00482479	solute carrier family 19 (folate transporter), member 1
CAD	4421.3	2188.73	6653.86	3.04005	1.6041	5.4e-05	0.00169592	carbamoyl-phosphate synthetase 2, aspartate transcarbamylase, and dihydroorotase
STARD5	493.404	246.162	740.645	3.00877	1.58917	0.000105376	0.00290241	StAR-related lipid transfer (START) domain containing 5 (Steroid hormones related)
SLC9B2	660.642	336.338	984.946	2.92844	1.55013	0.00142653	0.0220159	solute carrier family 9, subfamily B (NHA2, cation proton antiporter 2), member 2 (a sodium hydrogen antiporter, also called NHEDC2)
ST6GALNAC2	843.213	432.487	1253.94	2.89937	1.53574	0.000133384	0.00353626	ST6 (alpha-N-acetyl-neuraminyl-2,3-beta-galactosyl-1,3)-N-acetylgalactosaminide alpha-2,6-sialyltransferase 2
APOE	187.831	96.4782	279.184	2.89376	1.53294	0.000401508	0.00833473	apolipoprotein E
GYLTL1B	546.55	280.641	812.459	2.89501	1.53357	0.000175867	0.00439897	glycosyltransferase-like 1B
ST3GAL6	140.007	72.3529	207.661	2.87011	1.52111	0.000596764	0.0111852	ST3 beta-galactoside alpha-2,3-sialyltransferase 6
DGKG	62.1001	32.3169	91.8834	2.8432	1.50751	0.00248904	0.0334752	diacylglycerol kinase, gamma 90kDa lipid metabolism)
ADA	56.6679	29.6732	83.6627	2.81947	1.49542	0.00350465	0.043447	adenosine deaminase
HPDL	126.64	66.4085	186.872	2.81397	1.49261	0.000730073	0.0131388	4-hydroxyphenylpyruvate dioxygenase-like
SLC1A5	23722.3	12505.1	34939.5	2.79401	1.48234	0.000171679	0.00434021	solute carrier family 1 (neutral amino acid transporter), member 5
ACOT7	708.749	376.649	1040.85	2.76344	1.46647	0.000336899	0.00729296	acyl-CoA thioesterase 7
FUT1	541.702	288.877	794.528	2.75041	1.45964	0.000337425	0.00729691	fucosyltransferase 1 (galactoside 2-alpha-L-fucosyltransferase, H blood group)
AGPAT9	3703.51	1998.06	5408.96	2.70711	1.43675	0.000338619	0.00730881	1-acylglycerol-3-phosphate O-acyltransferase 9
LPCAT2	1644.95	889.476	2400.43	2.6987	1.43227	0.000309028	0.00680055	lysophosphatidylcholine acyltransferase 2
ATAD3A	4802.73	2600.01	7005.44	2.69439	1.42996	0.000280582	0.00633877	ATPase family, AAA domain containing 3A (a mitochondrial membrane protein that contributes to the stabilization of large mitochondrial DNA (mtDNA)-protein complexes called nucleoids; Essential for mitochondrial network organization, mitochondrial metabolism)
PCSK5	356.385	194.174	518.597	2.67079	1.41727	0.000592659	0.0111358	proprotein convertase subtilisin/kexin type 5
MTHFD1L	5157.11	2821.76	7492.47	2.65524	1.40884	0.000350384	0.0074932	methylenetetrahydrofolate dehydrogenase (NADP+ dependent) 1-like
FXN	624.125	342.384	905.866	2.64576	1.40368	0.000518335	0.0100432	frataxin
SLC20A2	7770.66	4267.56	11273.8	2.64174	1.40149	0.000550256	0.0105367	solute carrier family 20 (phosphate transporter), member 2
DHODH	833.917	458.837	1209	2.63492	1.39776	0.000516106	0.0100275	dihydroorotate dehydrogenase (quinone)
SLC7A5	16881.8	9331.28	24432.4	2.61833	1.38865	0.000435644	0.00886142	solute carrier family 7 (amino acid transporter light chain, L system), member 5
SLC27A5	173.051	95.9418	250.16	2.60741	1.38262	0.0011908	0.0193332	solute carrier family 27 (fatty acid transporter), member 5 (Fatty Acid Transport Protein)
SLC25A15	967.433	548.039	1386.83	2.53052	1.33943	0.000836059	0.0146817	solute carrier family 25 (mitochondrial carrier; ornithine transporter) member 15
ATAD3B	3368.22	1932.86	4803.58	2.48522	1.31337	0.000797793	0.0141183	ATPase family, AAA domain containing 3B (a mitochondrial membrane protein that contributes to the stabilization of large mitochondrial DNA (mtDNA)-protein complexes called nucleoids; Essential for mitochondrial network organization, mitochondrial metabolism)
PAICS	10844.5	6249.58	15439.4	2.47047	1.30478	0.000868374	0.0151111	phosphoribosylaminoimidazole carboxylase, phosphoribosylaminoimidazole succinocarboxamide synthetase (Diseases: androgen insensitivity syndrome)
SLC27A4	3405.84	1980.62	4831.05	2.43916	1.28638	0.00114901	0.0188712	solute carrier family 27 (fatty acid transporter), member 4 (fatty acid transport protein)
ABCF2	13647.7	8035.66	19259.7	2.39678	1.2611	0.00128482	0.0204072	ATP-binding cassette, sub-family F (GCN20), member 2
SLC7A6	3932.76	2320.37	5545.14	2.38976	1.25687	0.00135476	0.0212323	solute carrier family 7 (amino acid transporter light chain, y+L system), member 6 (Amino Acid Transporter)
PEMT	869.749	515.093	1224.4	2.37706	1.24918	0.00181212	0.0265331	phosphatidylethanolamine N-methyltransferase
SLC39A14	20014.4	12058.2	27970.5	2.31962	1.21389	0.00181419	0.0265331	solute carrier family 39 (zinc transporter), member 14 (zinc transporters)
MTHFD1	4011.05	2457.08	5565.02	2.2649	1.17944	0.00255068	0.0340453	methylenetetrahydrofolate dehydrogenase (NADP+ dependent) 1, methenyltetrahydrofolate cyclohydrolase, formyltetrahydrofolate synthetase
AMPD2	3505.37	2157.88	4852.87	2.24891	1.16922	0.00287947	0.0373539	adenosine monophosphate deaminase 2
Others
MUM1L1	1835.53	77.6945	3593.37	46.25	5.53138	0.000719438	0.0130025	melanoma associated antigen (mutated) 1-like 1
SPINK6	22.277	1.327	43.2271	32.5751	5.0257	0.00150469	0.0229717	serine peptidase inhibitor, Kazal type 6
PAMR1	74.3788	4.8806	143.877	29.4794	4.88164	1.14e-14	5.91e-12	peptidase domain containing associated with muscle regeneration 1
ANXA8L2	2304.35	254.35	4354.34	17.1195	4.09757	1.62e-20	4.29e-17	annexin A8-like 2
FAM150B	40.8295	4.70101	76.9579	16.3705	4.03303	2.72e-10	4.37e-08	family with sequence similarity 150, member B
PDZRN4	5.98752	0.699091	11.2759	16.1294	4.01162	0.00251554	0.0337035	PDZ domain containing ring finger 4
LOC100505795	7.85474	1.0284	14.6811	14.2757	3.83549	0.000988642	0.0167102	Uncharacterized protein-coding gene
C12orf59	7.13105	1.06562	13.1965	12.3839	3.63039	0.00206585	0.0291691	Uncharacterized protein-coding gene
MSRB3	1084.11	162.983	2005.24	12.3033	3.62098	1.98e-13	6.78e-11	methionine sulfoxide reductase B3
OLR1	14.7875	2.38936	27.1856	11.3778	3.50815	3.51e-05	0.00117658	oxidized low density lipoprotein (lectin-like) receptor 1
FAM212A	211.504	34.415	388.593	11.2914	3.49715	9.58e-14	3.57e-11	family with sequence similarity 212, member A
C16orf74	758.284	139.899	1376.67	9.84044	3.29872	2.69e-14	1.19e-11	Uncharacterized protein-coding gene
KIRREL	802.268	152.249	1452.29	9.53892	3.25383	9.48e-09	9.94e-07	kin of IRRE like (Drosophila)
LOC643650	636.478	123.56	1149.4	9.30237	3.2176	5.63e-06	0.000253907	Uncharacterized protein-coding gene
DFNA5	550.829	109.798	991.861	9.03349	3.17528	3.35e-13	1.08e-10	deafness, autosomal dominant 5
GLIPR1	9641.35	1923.02	17359.7	9.02731	3.1743	4.91e-14	2e-11	GLI pathogenesis-related 1
ISM1	91.9589	19.0366	164.881	8.66126	3.11458	0.000697959	0.0126683	isthmin 1, angiogenesis inhibitor
TMEM40	2317.97	500.059	4135.88	8.27078	3.04802	3.84e-13	1.18e-10	transmembrane protein 40
C12orf54	145.133	31.7273	258.54	8.1488	3.02659	1.14e-07	9.41e-06	chromosome 12 open reading frame 54 (uncharacterized protein-coding gene)
C11orf41	1185.75	264.372	2107.14	7.97036	2.99464	1.54e-10	2.66e-08	KIAA1549L (KIAA1549-like; belongs to the UPF0606 family; fused to BRAF oncogene in many cases of pilocytic astrocytoma)
SLC47A1	11.8371	2.68796	20.9861	7.80746	2.96485	0.00243166	0.032996	solute carrier family 47 (multidrug and toxin extrusion), member 1
ISM2	29.9378	7.06945	52.8061	7.46963	2.90104	5.75e-06	0.000258881	isthmin 2
FAM101B	420.08	107.201	732.959	6.83726	2.77342	1.48e-10	2.57e-08	family with sequence similarity 101, member B
SDPR	85.5058	22.6684	148.343	6.54404	2.71018	2.63e-07	1.86e-05	serum deprivation response (a calcium-independent phospholipid-binding protein whose expression increases in serum-starved cells)
C15orf59	139.09	36.8809	241.298	6.54263	2.70987	5.54e-05	0.00173251	chromosome 15 open reading frame 59 (Uncharacterized protein-coding gene)
CEL	181.16	48.2506	314.069	6.50912	2.70246	0.0014398	0.02213	carboxyl ester lipase
NUAK1	3260.84	917.079	5604.59	6.11135	2.61149	2.5e-05	0.000889051	NUAK family, SNF1-like kinase, 1 (p53 binding)
PROCR	424.328	122.696	725.96	5.91672	2.5648	1.01e-06	5.91e-05	protein C receptor, endothelial
LOC100506305	568.387	165.132	971.641	5.88401	2.5568	3.36e-05	0.00113782	Uncharacterized protein-coding gene
TMPRSS11E	709.949	207.037	1212.86	5.8582	2.55046	0.00132475	0.020929	transmembrane protease, serine 11E
FAM216A	366.595	107.042	626.149	5.84959	2.54834	0.000192299	0.00470024	family with sequence similarity 216, member A
CYP27B1	275.87	82.3562	469.385	5.69944	2.51082	0.00308634	0.0393578	cytochrome P450, family 27, subfamily B, polypeptide 1
MGC14436	31.6313	9.60769	53.6549	5.58458	2.48145	0.000356507	0.00760118	Uncharacterized protein-coding gene
CXorf57	64.9931	20.3427	109.643	5.38982	2.43024	0.00018029	0.00448844	chromosome X open reading frame 57
SH3RF3	65.051	20.7163	109.386	5.28018	2.40059	8.76e-06	0.000369857	SH3 domain containing ring finger 3
TMEM171	24.4416	7.87368	41.0094	5.20842	2.38085	0.000286269	0.00641268	transmembrane protein 171
LOC283299	43.5818	14.7627	72.4009	4.90431	2.29405	3.44e-05	0.00116047	Uncharacterized protein-coding gene
FAM27A	23.8343	8.1932	39.4753	4.81806	2.26845	0.000658058	0.0120263	family with sequence similarity 27, member A
LOC283143	16.9459	5.86851	28.0234	4.77521	2.25556	0.0021235	0.0297066	Uncharacterized protein-coding gene
CILP2	403.061	141.754	664.368	4.68675	2.22859	5.47e-07	3.44e-05	cartilage intermediate layer protein 2
DIRC3	24.5654	8.74258	40.3882	4.61971	2.2078	0.000614545	0.0114287	disrupted in renal carcinoma 3
C2orf88	109.111	39.1771	179.045	4.57014	2.19224	0.000195359	0.00475217	chromosome 2 open reading frame 88
SH3GL3	20.9563	7.56856	34.3441	4.53774	2.18197	0.00137608	0.0214555	SH3-domain GRB2-like 3
SERPINB5	14565.2	5310.72	23819.6	4.48519	2.16517	8.75e-08	7.46e-06	serpin peptidase inhibitor, clade B (ovalbumin), member 5 (no serine protease inhibitor activity; inhibiting growth, invasive and metastatic properties of mammary tumors)
LOC150197	16.2477	6.02065	26.4747	4.39731	2.13662	0.00345682	0.0429293	Uncharacterized protein-coding gene
HSPA4L	2532.31	950.749	4113.87	4.32698	2.11336	1.84e-07	1.39e-05	heat shock 70kDa protein 4-like
LOC644242	19.211	7.45689	30.9652	4.15256	2.054	0.00320087	0.0404605	Uncharacterized protein-coding gene
LOC100506990	747.494	300.612	1194.38	3.97315	1.99028	2.35e-06	0.000121835	Uncharacterized protein-coding gene
FAM78B	30.4032	12.2291	48.5772	3.97227	1.98996	0.000816656	0.0144041	family with sequence similarity 78, member B
C20orf27	899.767	365.853	1433.68	3.91874	1.97039	1.36e-06	7.53e-05	chromosome 20 open reading frame 27
XG	53.8176	22.0047	85.6305	3.89147	1.96031	0.00169288	0.0252281	Xg blood group
WDR65	28.9369	11.8691	46.0048	3.87602	1.95458	0.00146169	0.0224119	WD repeat domain 65
OVCH2	29.0437	11.9394	46.148	3.86518	1.95054	0.00123985	0.0198432	ovochymase 2 (gene/pseudogene)
VWF	111.501	46.28	176.722	3.81853	1.93302	4.02e-05	0.00132648	von Willebrand factor
LOC100128881	239.108	100.672	377.544	3.75023	1.90698	8.53e-06	0.000360793	Uncharacterized protein-coding gene
MCOLN3	74.2812	31.6523	116.91	3.69357	1.88502	0.00020223	0.00487011	mucolipin 3
C11orf45	44.6373	19.0841	70.1905	3.67795	1.8789	0.000575696	0.0108768	chromosome 11 open reading frame 45
RP1L1	33.0235	14.3459	51.7012	3.60389	1.84956	0.0017371	0.0257425	retinitis pigmentosa 1-like 1
SRM	2676.66	1162.84	4190.48	3.60366	1.84946	1.25e-05	0.000499652	spermidine synthase
SPAG17	34.2002	14.8961	53.5043	3.59182	1.84472	0.00130984	0.0207271	sperm associated antigen 17
ALS2CR11	40.8461	18.0693	63.6229	3.52104	1.816	0.000876321	0.0151997	amyotrophic lateral sclerosis 2 (juvenile) chromosome region, candidate 11
C6orf141	712.734	316.37	1109.1	3.5057	1.8097	9.16e-06	0.000382083	chromosome 6 open reading frame 141
LOC100506939	45.645	20.2652	71.0247	3.50476	1.80932	0.000601355	0.0112568	Uncharacterized protein-coding gene
BCO2	364.482	161.899	567.065	3.50258	1.80842	1.3e-05	0.000515929	beta-carotene oxygenase 2
LOC646329	875.372	392.131	1358.61	3.46469	1.79273	0.000192741	0.00470464	Uncharacterized protein-coding gene
LOC388906	59.4918	26.8703	92.1134	3.42807	1.7774	0.000410638	0.0084828	Uncharacterized protein-coding gene
LOC100507127	30.9298	14.0166	47.843	3.41331	1.77117	0.00284299	0.0369258	Uncharacterized protein-coding gene
MGAM	105.73	47.9466	163.514	3.41033	1.76991	0.00011061	0.00303084	maltase-glucoamylase (alpha-glucosidase)
VWCE	146.12	66.2811	225.959	3.40911	1.76939	7.77e-05	0.00227532	von Willebrand factor C and EGF domains
WDR49	166.223	75.5353	256.911	3.40121	1.76605	4.8e-05	0.00154388	WD repeat domain 49
F12	183.995	83.6378	284.352	3.39981	1.76545	4.75e-05	0.00152979	coagulation factor XII (Hageman factor)
MTAP	16717.6	7816.13	25619	3.27771	1.71269	1.6e-05	0.000618658	methylthioadenosine phosphorylase
C7orf10	69.523	32.537	106.509	3.27347	1.71082	0.000547329	0.0104901	Uncharacterized protein-coding gene
C17orf51	990.731	464.082	1517.38	3.26964	1.70913	0.000252129	0.0058098	chromosome 17 open reading frame 51
KBTBD6	1211.66	571.144	1852.17	3.24292	1.69729	0.000171476	0.00434021	kelch repeat and BTB (POZ) domain containing 6
CHCHD6	692.82	331.957	1053.68	3.17415	1.66637	4.1e-05	0.00135072	coiled-coil-helix-coiled-coil-helix domain containing 6 (Required for maintaining mitochondrial crista morphology, ATP production and oxygen consumption)
PPAN-P2RY11	47.0008	22.6079	71.3937	3.15791	1.65897	0.00170254	0.0253188	PPAN-P2RY11 readthrough (This locus represents naturally occurring read-through transcription between the adjacent PPAN and P2RY11 genes)
CYGB	76.7687	36.9423	116.595	3.15614	1.65816	0.000618655	0.011464	cytoglobin
CYP2E1	88.4246	42.8489	134	3.12727	1.64491	0.0033672	0.0421931	cytochrome P450, family 2, subfamily E, polypeptide 1
C1orf74	1042.67	505.591	1579.75	3.12455	1.64365	5.31e-05	0.00167318	chromosome 1 open reading frame 74
LOC729683	75.3057	36.7248	113.887	3.10108	1.63277	0.00267482	0.0352902	Uncharacterized protein-coding gene
MPV17L	236.157	116.405	355.908	3.0575	1.61235	0.000151803	0.00392653	MPV17 mitochondrial membrane protein-like
FAM92A1	268.202	133.282	403.122	3.02457	1.59673	0.000161227	0.00413503	family with sequence similarity 92, member A1
LOC439949	186.559	93.3809	279.737	2.99566	1.58287	0.00092977	0.0159102	Uncharacterized protein-coding gene
C10orf2	2772.27	1408.75	4135.78	2.93577	1.55374	0.00050426	0.00986046	chromosome 10 open reading frame 2
SH3TC1	3627.84	1860.47	5395.21	2.89992	1.53601	0.000137988	0.00361768	SH3 domain and tetratricopeptide repeats 1
C11orf70	56.9753	29.483	84.4676	2.86496	1.51851	0.00273523	0.0358331	chromosome 11 open reading frame 70
LOC283174	56.6453	29.4268	83.8639	2.84992	1.51092	0.00258053	0.0342715	Uncharacterized protein-coding gene
DZIP1	188.506	98.7672	278.244	2.81717	1.49425	0.000743739	0.0133283	DAZ interacting zinc finger protein 1
EXT1	6945.05	3641.36	10248.7	2.81454	1.4929	0.000156569	0.00403418	exostosin glycosyltransferase 1
ZP3	79.7063	42.168	117.245	2.78041	1.4753	0.00208696	0.0293501	zona pellucida glycoprotein 3 (sperm receptor)
SCFD2	2783.59	1481.03	4086.14	2.75898	1.46413	0.001397	0.0216703	sec1 family domain containing 2
PID1	985.424	526.194	1444.65	2.74548	1.45706	0.000223467	0.0052787	phosphotyrosine interaction domain containing 1
SOWAHC	3652.09	1977.82	5326.36	2.69304	1.42924	0.000285204	0.00640233	sosondowah ankyrin repeat domain family member C
TMEM120B	1085.68	589.514	1581.84	2.6833	1.42401	0.000378581	0.00797573	transmembrane protein 120B
C19orf48	2759.37	1509.5	4009.24	2.65601	1.40926	0.000323574	0.00709124	chromosome 19 open reading frame 48
FAM169A	2838.29	1554.49	4122.1	2.65174	1.40694	0.000394008	0.0082192	family with sequence similarity 169, member A
FAM86A	1423.83	784.961	2062.69	2.62777	1.39384	0.000951144	0.0162237	family with sequence similarity 86, member A
FAM83B	4752.34	2656.75	6847.93	2.57756	1.36601	0.000594557	0.0111537	family with sequence similarity 83, member B
DPY19L2	134.651	75.957	193.346	2.54546	1.34793	0.00257242	0.0342324	dpy-19-like 2 (C. elegans) (highly expressed in testis)
FAM57A	5046.19	2852.15	7240.22	2.53851	1.34398	0.000572778	0.0108401	family with sequence similarity 57, member A
C12orf75	884.252	502.846	1265.66	2.51699	1.3317	0.000996364	0.0167951	chromosome 12 open reading frame 75
LOC284023	934.097	533.154	1335.04	2.50404	1.32426	0.000846339	0.0147682	Uncharacterized protein-coding gene
TG	222.009	126.919	317.1	2.49845	1.32103	0.00184176	0.0268255	thyroglobulin
CLCA2	276.401	158.147	394.655	2.4955	1.31933	0.00294633	0.0379918	chloride channel accessory 2
C19orf26	129.063	73.854	184.272	2.49508	1.31909	0.0030996	0.0394623	chromosome 19 open reading frame 26
KLHL29	858.424	491.304	1225.54	2.49447	1.31873	0.00104388	0.0173866	kelch-like family member 29
FAM86C2P	163.306	94.5722	232.041	2.45358	1.29489	0.00257239	0.0342324	family with sequence similarity 86, member C2, pseudogene
GCSH	1394.12	808.721	1979.53	2.44772	1.29144	0.00116844	0.0190577	glycine cleavage system protein H (aminomethyl carrier)
SLC25A43	864.36	502.019	1226.7	2.44353	1.28897	0.00129708	0.0205406	solute carrier family 25, member 43
TIMM8A	719.405	418.448	1020.36	2.43844	1.28596	0.00362319	0.04463	translocase of inner mitochondrial membrane 8 homolog A (yeast) (Mitochondrial intermembrane chaperone)
GPX7	183.611	106.819	260.404	2.43781	1.28558	0.00253588	0.0338691	glutathione peroxidase 7
DCBLD2	4414.05	2585.18	6242.93	2.41489	1.27196	0.00125064	0.0199538	discoidin, CUB and LCCL domain containing 2
C17orf96	1164.26	682.739	1645.78	2.41055	1.26937	0.00135421	0.0212323	chromosome 17 open reading frame 96
OAF	2358.85	1391.81	3325.9	2.38962	1.25678	0.00160457	0.0242007	OAF homolog (Drosophila)
TMCO7	1617.99	964.283	2271.7	2.35585	1.23624	0.00177283	0.02609	TANGO6 transport and golgi organization 6 homolog (Drosophila)
PLP2	5647.9	3378.89	7916.92	2.34305	1.22839	0.00189089	0.0273902	proteolipid protein 2 (colonic epithelium-enriched)
TTC7B	225.587	136.976	314.198	2.29381	1.19775	0.00406489	0.0486047	tetratricopeptide repeat domain 7B
PPM1F	2548.51	1552.83	3544.19	2.2824	1.19055	0.00252768	0.0338235	protein phosphatase, Mg2+/Mn2+ dependent, 1F (negative regulators of cell stress response)
PWP2	5237.99	3199.61	7276.38	2.27415	1.18533	0.00245784	0.0332238	PWP2 periodic tryptophan protein homolog (yeast)
BLMH	2049.75	1256.48	2843.03	2.2627	1.17804	0.00269492	0.035458	bleomycin hydrolase
TTC27	3124.81	1929.53	4320.1	2.23894	1.16282	0.00302323	0.0388392	tetratricopeptide repeat domain 27
PRDM11	1222.05	755.939	1688.17	2.23321	1.15912	0.00405595	0.0485526	PR domain containing 11
FAM53B	2665.61	1652.97	3678.26	2.22525	1.15397	0.00328048	0.0412948	family with sequence similarity 53, member B
NUDCD1	6708.11	4176.07	9240.14	2.21264	1.14577	0.00321319	0.0405921	NudC domain containing 1
C8orf33	5516.06	3449.87	7582.24	2.19783	1.13608	0.00353659	0.0437663	chromosome 8 open reading frame 33
KIAA0664	13623.2	8531.54	18714.8	2.19361	1.13331	0.00350907	0.0434764	CLUH
HSPD1	50750.3	32145.6	69355	2.15753	1.10938	0.00393767	0.0475324	heat shock 60kDa protein 1 (chaperonin)

## Sheet: 2 Luminal FC2 FDR<0.05
Supplementary Data 1. Genes upregulated by ≥2 fold and FDR<0.05 in human benign luminal prostate epithelial cells compared to the corresponding basal cells in the RNA-Seq analysis.
Differentially expressed genes (DEGs; total = 940) are classified into several non-redundant functional categories based on their primary tissue expression, major biological functions, and/or mutation-associated diseases uncovered using a combination of
curation methods in GeneCards (www.genecards.org), Pubmed, and GO terms. Genes in each category are listed according to fold changes derived from normalized read counts in luminal epithelial cells over those in the basal cells. Pubmed
ID (PMID) numbers are provided for some of the genes under "Full name and note". Classification of many genes in the category of "ARGs and ARRGs" was based on 3 publications: PMID24012641 (Wang Y et al., Cancer Lett. 342: 130-138, 2014), PMID19363526 (Ngan S et
al., Oncogene 28: 2051-2063, 2009), and PMID24759320 (Asangani IA et al., Nature 510: 278-282, 2014).
Note:
1. baseMean: Normalized average read counts across all samples.
2. baseMeanA and B: Normalized average read counts of 3 benign basal and 3 benign luminal samples, respectively.
3. pval, the uncorrected p-value of the test statistic; padj, the FDR-adjusted p-value of the test statistic. Both values are generated by DESeq.
Gene symbol	baseMean	baseMeanA	baseMeanB	Fold Change (FC)	log2FC	pval	padj	Full name and note
Neural and neuronal development
OR51E2	91.7081	5.02096	178.395	35.5301	5.15097	0.000139956	0.00366475	olfactory receptor, family 51, subfamily E, member 2
OR2W3	5.12261	0.340826	9.90439	29.06	4.86096	0.00206257	0.0291422	olfactory receptor, family 2, subfamily W, member 3
CHRM1	175.936	16.22	335.652	20.6937	4.37112	3.28946e-18	4.10912e-15	cholinergic receptor, muscarinic 1 (acetylcholine receptor; GPCR; functions including inhibition of adenylate cyclase, and modulation of potassium channels; AR-repressed and involved in PCa metastasis) 17624924, 1236361
CNTNAP2	179.042	17.6961	340.388	19.2352	4.26568	3.50308e-13	1.11032e-10	contactin associated protein-like 2 (a member of the neurexin family which functions in the vertebrate nervous system; normally mediates interactions between neurons and glia during nervous system development)
NRG3	36.5515	3.69726	69.4056	18.7722	4.23052	0.000509455	0.00994269	neuregulin 3
NPY	147.961	15.7007	280.222	17.8478	4.15767	3.09648e-16	2.43544e-13	neuropeptide Y (a neuropeptide in CNS; functions through GPCR to inhibit adenylyl cyclase, activate MAPK, regulate calcium, and activate potassium channels; elevated in PCa and a biomarker) 9135509, 9929157, 16339211, 23390522, 23991666
CHRNA2	50.9291	5.56965	96.2885	17.2881	4.1117	1.71655e-10	2.91621e-08	cholinergic receptor, nicotinic, alpha 2 (neuronal)
SYT16	14.0949	1.5572	26.6326	17.1029	4.09617	5.65373e-05	0.00176045	synaptotagmin XVI
KCNH6	28.8502	3.25278	54.4476	16.7388	4.06512	0.00016254	0.00415685	potassium voltage-gated channel, subfamily H (eag-related), member 6 (regulating neurotransmitter release, heart rate, insulin secretion, neuronal excitability etc)
CPLX3	103.862	12.0795	195.645	16.1964	4.0176	1.34909e-13	4.77489e-11	complexin 3 (regulates neurotransmitter release)
UNC5D	62.7789	7.52745	118.03	15.68	3.97085	1.86996e-11	4.05209e-09	unc-5 homolog D (C. elegans) (receptor for netrin; may be involved in axon guidance by mediating axon repulsion of neuronal growth cones in the developing nervous system upon ligand binding).
CCK	406.437	51.0424	761.833	14.9255	3.89971	2.70615e-17	2.73656e-14	cholecystokinin (a neuropeptide and gut hormone)
BAALC	175.202	22.8725	327.532	14.3199	3.83995	0.000237697	0.00554088	brain and acute leukemia, cytoplasmic (Tissues that express this gene develop from the neuroectoderm; May play a synaptic role at the postsynaptic lipid rafts by interacting with CAMK2A)
LSAMP	317.815	43.5734	592.056	13.5876	3.76421	4.03039e-16	3.05676e-13	limbic system-associated membrane protein (a surface glycoprotein on axonal membranes and growth cones, where it acts as a selective homophilic adhesion molecule; axonal guidance and growth)
ODZ1	70.4303	10.2327	130.628	12.7657	3.6742	2.21721e-11	4.70847e-09	Teneurin Transmembrane Protein 1 (belongs to the tenascin family and teneurin subfamily; expressed in the neurons and involved neural development; regulating the establishment of proper connectivity within the nervous system)
SLITRK5	40.3589	5.88796	74.8298	12.7089	3.66777	1.74157e-06	9.28299e-05	SLIT and NTRK-like family, member 5 integral membrane protein with 2 N-terminal LRR domains similar to those of SLIT proteins. Most SLITRKs, including SLITRK5, also have C-terminal regions that share homology with neurotrophin receptors; expressed predominantly in neural tissues and has neurite-modulating activity)
RIMS1	736.798	117.088	1356.51	11.5853	3.53423	4.27e-09	4.96e-07	regulating synaptic membrane exocytosis 1 (regulation of voltage-gated calcium channels during neurotransmitter)
FAM5C	46.2127	7.67011	84.7552	11.0501	3.46598	1.78156e-06	9.43472e-05	BRINP3 bone morphogenetic protein/retinoic acid inducible neural-specific 3
SLIT1	23.6114	4.18015	43.0427	10.2969	3.36414	9.94694e-06	0.000412565	slit homolog 1 (Drosophila) (acting as molecular guidance cue in cellular migration via interaction with roundabout homolog receptors. During neural development involved in axonal navigation at the ventral midline of the neural tube and projection of axons to different regions)
GPR98	677.307	122.356	1232.26	10.0711	3.33215	4.55267e-12	1.20851e-09	G protein-coupled receptor 98 (preferentially expression in CNS and may play a role in CNS development)
SYT7	1886.38	340.973	3431.78	10.0647	3.33123	1.10451e-09	1.50355e-07	synaptotagmin VII
SERPINA11	28.4983	5.27638	51.7203	9.80222	3.29311	3.48e-06	0.000171442	serpin peptidase inhibitor, clade A (alpha-1 antiproteinase, antitrypsin), member 11
SLC18A2	221.394	41.3943	401.394	9.69684	3.27751	1.11973e-05	0.00045553	solute carrier family 18 (vesicular monoamine transporter), member 2 (Monoamine Neurotransmitter Transporter)
NPTX2	1007.1	194.379	1819.82	9.36222	3.22685	0.00166696	0.0249348	neuronal pentraxin II (involved in excitatory synapse formation; also plays a role in clustering of alpha-amino-3-hydroxy-5-methyl-4-isoxazolepropionic acid (AMPA)-type glutamate receptors at established synapses)
PTPRN2	894.872	175.197	1614.55	9.21563	3.20408	9.80578e-14	3.59027e-11	protein tyrosine phosphatase, receptor type, N polypeptide 2 (a receptor PTP; implicated in development of nervous system and pancreatic endocrine cells; may be overexpressed in circulating PCa cells) 23280481
GRM7	33.7279	6.66472	60.7911	9.12133	3.18924	3.99142e-07	2.63236e-05	glutamate receptor, metabotropic 7
PTN	134.495	27.1344	241.856	8.91325	3.15595	4.49387e-11	8.67561e-09	pleiotrophin (a secreted growth factor that induces neurite outgrowth; mitogenic for fibroblasts, epithelial, and endothelial cells).
SLC6A14	9279.79	2030.16	16529.4	8.14194	3.02537	8.88319e-12	2.21933e-09	solute carrier family 6 (amino acid transporter), member 14 (members of SLC6 family are sodium and chloride dependent neurotransmitter transporters; transports both neutral and cationic amino acids)
ADRA2A	8.65823	2.01933	15.2971	7.57537	2.92132	0.00369627	0.0452937	adrenoceptor alpha 2A (critical role in regulating neurotransmitter release from sympathetic nerves and from adrenergic neurons in the central nervous system)
DCDC2	499.022	129.286	868.758	6.71968	2.74839	5.84529e-05	0.00179639	doublecortin domain containing 2 (May be involved in neuronal migration )
UNC80	50.8399	13.744	87.9358	6.39811	2.67765	1.34954e-05	0.00053072	unc-80 homolog (C. elegans) (Component of the NALCN sodium channel complex, a cation channel activated either by neuropeptides substance P or neurotensin that controls neuronal excitability)
GABRG3	31.0169	8.62795	53.4059	6.18987	2.62991	2.36918e-05	0.00084843	gamma-aminobutyric acid (GABA) A receptor, gamma 3
RIMS2	312.688	88.1672	537.209	6.09307	2.60717	1.32e-09	1.75e-07	regulating synaptic membrane exocytosis 2 (secretion)
TMEM37	124.351	35.4186	213.284	6.0218	2.59019	4.73e-08	4.29e-06	transmembrane protein 37 (neuronal voltage-gated calcium channel gamma-like subunit)
OLFM1	650.255	189.585	1110.92	5.85977	2.55084	8.04819e-05	0.00232608	olfactomedin 1 (abundant expression in brain; may play an important role in regulating the production of neural crest cells by the neural tube)
OPRK1	15.0811	4.4216	25.7406	5.82156	2.5414	0.00129395	0.0205062	opioid receptor, kappa 1
HTR1D	219.041	67.258	370.823	5.51344	2.46295	2.25708e-08	2.18874e-06	5-hydroxytryptamine (serotonin) receptor 1D, G protein-coupled (5-HT1D receptors are thought to be involved in anxiety, depression, and other neuropsychiatric disorders)
NTNG2	76.118	24.5462	127.69	5.20202	2.37907	1.51249e-05	0.000587189	netrin G2
FAM55D	24.038	7.7988	40.2772	5.16454	2.36864	0.000405955	0.00840239	NXPE4 neurexophilin and PC-esterase domain family, member 4
FAM55B	535.542	175.448	895.637	5.10487	2.35187	0.00148796	0.0227326	NXPE2 neurexophilin and PC-esterase domain family, member 2
UNC13A	17.0153	5.69407	28.3365	4.97649	2.31513	0.00181245	0.0265331	unc-13 homolog A (C. elegans) (UNC13 proteins bind to phorbol esters and diacylglycerol and play important roles in neurotransmitter release at synapses)
ADCY2	446.28	159.619	732.941	4.59183	2.19907	0.00154018	0.0234292	adenylate cyclase 2 (brain)
HS3ST2	229.354	85.0967	373.612	4.39044	2.13436	2.36758e-05	0.00084843	heparan sulfate (glucosamine) 3-O-sulfotransferase 2 (expressed predominantly in brain and may play a role in the nervous system)
TMPRSS3	453.458	172.265	734.65	4.26465	2.09243	4.61e-07	3.03e-05	transmembrane protease, serine 3 (Probable serine protease that may play a role in hearing and act as a permissive factor for cochlear hair cells survival)
LRRC4	2803.19	1063.79	4542.58	4.27018	2.0943	2.22e-07	1.61e-05	leucine rich repeat containing 4 (Synaptic adhesion protein. Regulates the formation of exitatory synapses through the recruitment of pre-and-postsynaptic proteins. Organize the lamina/pathway-specific differentiation of dendrites.)
SCN8A	222.336	86.9205	357.752	4.11586	2.04119	6.96648e-06	0.000301304	sodium channel, voltage gated, type VIII, alpha subunit (essential for the rapid membrane depolarization that occurs during the formation of the action potential in excitable neurons)
APBA2	46.0085	18.521	73.496	3.96825	1.9885	0.000194072	0.00473169	amyloid beta (A4) precursor protein-binding, family A, member 2 (a member of the X11 protein family. It is a neuronal adapter protein that interacts with the Alzheimer's disease amyloid precursor protein (APP))
GRIN1	20.713	8.42979	32.9961	3.91423	1.96873	0.00349032	0.0432946	glutamate receptor, ionotropic, N-methyl D-aspartate 1
NEFH	406.942	173.433	640.451	3.69279	1.88471	0.000431664	0.00879732	neurofilament, heavy polypeptide
CNTN3	476.331	204.756	747.906	3.65268	1.86895	1.01307e-05	0.000419369	contactin 3 (plasmacytoma associated) (Brain-Derived Immunoglobulin Superfamily Protein; Contactins mediate cell surface interactions during nervous system development and have some neurite outgrowth-promoting activity)
TMC1	227.408	99.7431	355.072	3.55987	1.83182	0.00301677	0.0387797	transmembrane channel-like 1 (Probable ion channel required for the normal function of cochlear hair cells)
NBEA	5529.54	2435.33	8623.74	3.5411	1.8242	0.000898062	0.0154674	neurobeachin (a brain-specific gene that encodes a member of a large, diverse group of A-kinase anchor proteins that target the activity of protein kinase A to specific subcellular sites by binding to its type II regulatory subunits)
DCLK1	310.708	137.169	484.246	3.53028	1.81978	0.00249773	0.0335495	doublecortin-like kinase 1 (involved in several different cellular processes, including neuronal migration, retrograde transport, neuronal apoptosis and neurogenesis)
GPRIN1	96.5143	42.8032	150.225	3.50968	1.81134	9.84637e-05	0.00275491	G protein regulated inducer of neurite outgrowth 1
PPP1R1B	1790.18	796.6	2783.76	3.49455	1.80511	0.000654175	0.0119862	protein phosphatase 1, regulatory (inhibitor) subunit 1B (also called DARPP-32; Dopamine And CAMP-Regulated Neuronal Phosphoprotein 32)
ENPP5	463.898	211.054	716.742	3.39601	1.76384	2.02232e-05	0.00075344	ectonucleotide pyrophosphatase/phosphodiesterase 5 (putative) (May play a role in neuronal cell communication)
DLG3	6589.39	3042.17	10136.6	3.33203	1.7364	1.26744e-05	0.000504978	discs, large homolog 3 (Drosophila) (Required for learning most likely through its role in synaptic plasticity following NMDA receptor)
CABP4	69.4896	32.1352	106.844	3.32483	1.73328	0.000398054	0.00828732	calcium binding protein 4 (Involved in normal synaptic function through regulation of Ca(2+) influx and neurotransmitter release)
ERC2	202.421	94.0553	310.787	3.3043	1.72434	6.89e-05	0.00207379	ELKS/RAB6-interacting/CAST family member 2 (also known as Cytomatrix Protein P110; may be involved in the organization of the cytomatrix at the nerve terminals active zone (CAZ) which regulates neurotransmitter release)
RET	124.517	61.0506	187.983	3.07914	1.62253	0.000282015	0.00635631	ret proto-oncogene (a member of the cadherin superfamily that encodes a receptor tyrosine kinase, which plays a crucial role in neural crest development. Involved in Pca invasion; 22971345, 24248375)
PRSS22	3462.53	1779.27	5145.8	2.89208	1.53211	0.000106741	0.0029362	protease, serine, 22 (Brain-specific serine protease 4)
DLGAP1	86.6893	44.7816	128.597	2.87165	1.52188	0.00106013	0.0175882	discs, large (Drosophila) homolog-associated protein 1 (Part of the postsynaptic scaffold in neuronal cells)
FARP1	2980.74	1577.11	4384.37	2.78	1.47508	0.000202038	0.00487011	FERM, RhoGEF (ARHGEF) and pleckstrin domain protein 1 (chondrocyte-derived) (The encoded protein functions in neurons to promote dendritic growth)
ADRB1	561.392	300.64	822.144	2.73464	1.45135	0.00189795	0.027449	adrenoceptor beta 1
RCAN1	7821.63	4220.46	11422.8	2.70653	1.43644	0.00102149	0.0171076	regulator of calcineurin 1 (possibly affecting central nervous system development)
SYBU	1431.89	776.002	2087.78	2.69043	1.42784	0.000468246	0.00934235	syntabulin (syntaxin-interacting) (kinesin motor-adaptor complex that is critical for the anterograde axonal transport of active zone components and contributes to activity-dependent presynaptic assembly during neuronal development)
UTRN	6544.47	3635.51	9453.43	2.6003	1.37868	0.000486638	0.00960431	utrophin (is located at the neuromuscular synapse and myotendinous junctions)
SYT9	212.13	123.495	300.765	2.43544	1.28418	0.00260332	0.0344665	synaptotagmin IX
GABARAP	5013.56	2935.04	7092.08	2.41635	1.27283	0.00122408	0.0197227	GABA(A) receptor-associated protein
KIAA1598	2964.55	1815.05	4114.05	2.26663	1.18055	0.00250675	0.0336282	KIAA1598 (Involved in the generation of internal asymmetric signals required for neuronal polarization)
P2RX4	1019.98	637.672	1402.29	2.19908	1.1369	0.00394789	0.0475808	purinergic receptor P2X, ligand-gated ion channel, 4 (Receptor for ATP that acts as a ligand-gated ion channel.)
Cell adhesion, extracellular matrix (ECM), cytoskeleton (CSK), and cell motitlity
FGL1	24.2792	2.13947	46.4189	21.6964	4.43939	0.000392333	0.00819232	fibrinogen-like 1
COL9A1	87.9507	8.98043	166.921	18.5872	4.21624	4.29e-05	0.00139991	collagen, type IX, alpha 1
CD38	313.533	34.3369	592.729	17.2621	4.10954	2.89e-18	3.84e-15	CD38 molecule (a novel multifunctional ectoenzyme; may function in cell adhesion,signal transduction and calcium signalin; reduced or lost in PCa) 7563309, 15509525
LMAN1L	387.944	45.9945	729.894	15.8692	3.98816	1.86e-11	4.05e-09	lectin, mannose-binding, 1 like
KRTAP13-2	99.5224	16.3353	182.71	11.1849	3.48349	1.43e-06	7.83e-05	keratin associated protein 13-2
FRMPD2	22.7817	3.96917	41.5942	10.4793	3.38947	0.00101957	0.0170915	FERM and PDZ domain containing 2 (The protein is recruited to cell-cell junctions in an E-cadherin-dependent manner, and is selectively localized at the basolateral membrane in polarized epithelial cells)
GJB1	59.0671	10.3412	107.793	10.4236	3.38178	1.84e-07	1.39e-05	gap junction protein, beta 1, 32kDa
CTNND2	132.075	23.7792	240.371	10.1085	3.33749	5.72e-12	1.5e-09	catenin (cadherin-associated protein), delta 2 (encoding an adhesive junction associated protein of the armadillo/beta-catenin superfamily implicated in brain and eye development; overexpressed in PCa) 12115574, 24727894
TMSB15A	60.2347	11.0137	109.456	9.93812	3.31297	1.73e-09	2.2e-07	thymosin beta 15a (Plays an important role in the organization of the cytoskeleton)
PDLIM3	261.307	49.6644	472.95	9.52292	3.2514	0.00410696	0.049025	PDZ and LIM domain 3 (may be involved in cytoskeletal assembly)
VNN2	11000.5	2314.98	19686	8.50377	3.0881	3.21e-10	5.01e-08	vanin 2 (May regulate beta-2 integrin-mediated cell adhesion, migration and motility of neutrophil)
ITIH2	24.6791	6.01781	43.3404	7.20203	2.8484	2.44e-05	0.000870513	inter-alpha-trypsin inhibitor heavy chain 2
DNAH8	18.4768	4.599	32.3547	7.03515	2.81458	0.000118659	0.00320998	dynein, axonemal, heavy chain 8
ADAMTSL1	170.504	42.6716	298.337	6.99145	2.80559	1.31e-09	1.75e-07	ADAMTS-like 1 (may have important functions in the extracellular matrix)
SNAP91	12.4988	3.1534	21.8441	6.92716	2.79226	0.00134504	0.0211577	synaptosomal-associated protein, 91kDa (Clathrin-associated protein complexes interact with the cytoplasmic tails of membrane proteins)
COL25A1	152.995	41.2363	264.755	6.42043	2.68267	8.18e-09	8.81e-07	collagen, type XXV, alpha 1
MMP7	319173	90032.4	548314	6.09018	2.60649	7.11e-09	7.9e-07	matrix metallopeptidase 7 (matrilysin, uterine)
KIF12	125.669	35.7544	215.584	6.02957	2.59206	7.63e-05	0.0022424	kinesin family member 12 (anomotors that move along microtubule tracks in the cell)
SERPINF2	254.975	142.851	367.1	2.56981	1.36166	0.00123799	0.0198432	serpin peptidase inhibitor, clade F (alpha-2 antiplasmin, pigment epithelium derived factor), member 2 Serine protease inhibitor. The major targets of this inhibitor are plasmin and trypsin, but it also inactivates matriptase-3/TMPRSS7 and chymotrypsin)
PPP1R9A	1413.84	417.863	2409.82	5.76701	2.52782	1.12e-09	1.52e-07	protein phosphatase 1, regulatory subunit 9A (Binds to F-actin, and controls actin cytoskeleton reorganization)
ITIH6	33.3094	10.0291	56.5897	5.64255	2.49635	4.44e-05	0.00143841	inter-alpha-trypsin inhibitor heavy chain family, member 6
KIF1A	2001.78	607.195	3396.36	5.59351	2.48375	4.79e-07	3.12e-05	kinesin family member 1A
CD36	20.1798	6.15193	34.2077	5.56048	2.47521	0.000361754	0.00770531	CD36 molecule (thrombospondin receptor) (May function as a cell adhesion molecule)
FGL2	62.689	19.1687	106.209	5.54077	2.47009	0.00159128	0.0240515	fibrinogen-like 2
CHL1	1625.37	498.514	2752.23	5.52086	2.46489	1.14e-08	1.17e-06	cell adhesion molecule L1-like
FRMD4A	2687.46	828.377	4546.55	5.48851	2.45641	1.32e-05	0.000519727	FERM domain containing 4A (upregulated in certain human cancers and promotes metastasis) 22564525
KIAA1199	3069.49	961.479	5177.49	5.38492	2.42893	1.72e-07	1.32e-05	CEMIP cell migration inducing protein, hyaluronan binding
ZG16B	6947.77	2223.53	11672	5.24933	2.39213	4.35e-06	0.000205656	zymogen granule protein 16B (also known as PAUF, promotes adhesiveness of pancreatic cancer cells to various extracellular matrix)
LIMCH1	16545	5546.18	27543.8	4.96627	2.31216	0.00375243	0.0457706	LIM and calponin homology domains 1
CEACAM3	39.2527	13.3733	65.132	4.8703	2.28401	0.00303872	0.038991	carcinoembryonic antigen-related cell adhesion molecule 3
FRMD3	758.115	259.279	1256.95	4.84787	2.27735	4.62e-08	4.21e-06	FERM domain containing 3 (cytoskeletal-associated proteins )
SPOCK2	195.671	67.5385	323.804	4.79436	2.26134	3.08e-07	2.11e-05	sparc/osteonectin, cwcv and kazal-like domains proteoglycan (testican) 2 (a protein which binds with glycosaminoglycans to form part of the extracellular matrix)
DNAH5	1738.98	608.593	2869.36	4.71475	2.23718	4.98e-08	4.47e-06	dynein, axonemal, heavy chain 5 (part of a microtubule-associated motor protein complex)
COL24A1	20.9917	7.82927	34.1542	4.36237	2.12511	0.00183399	0.0267858	collagen, type XXIV, alpha 1
FMOD	946.671	360.505	1532.84	4.25191	2.08811	7.47e-05	0.00219978	fibromodulin (may play a role in the assembly of extracellular matrix)
AMOT	2580.48	982.879	4178.08	4.25086	2.08776	2.45e-07	1.76e-05	angiomotin (Plays a central role in tight junction maintenance via the complex formed with ARHGAP17)
LGALS9	1051.92	415.516	1688.33	4.06321	2.02262	6.86e-07	4.19e-05	lectin, galactoside-binding, soluble, 9
TJP3	4909.1	1944.52	7873.68	4.04917	2.01763	0.000156076	0.00402726	tight junction protein 3
FN1	2920.86	1169.59	4672.14	3.99468	1.99808	0.000183243	0.00453008	fibronectin 1
DCLK2	83.376	34.1362	132.616	3.8849	1.95788	5.4e-05	0.00169592	doublecortin-like kinase 2 (bind microtubules and regulate microtubule polymerization)
FIBCD1	38.1673	15.6628	60.6719	3.87363	1.95368	0.000592904	0.0111358	fibrinogen C domain containing 1
KIF5C	1043.81	430.11	1657.52	3.85371	1.94625	1.87e-06	9.9e-05	kinesin family member 5C
KRTAP3-2	74.5135	30.8951	118.132	3.82364	1.93495	7.98e-05	0.00232117	keratin associated protein 3-2
ADAMTS10	349.638	145.999	553.277	3.78961	1.92205	8.35e-06	0.000354461	ADAM metallopeptidase with thrombospondin type 1 motif, 10 (Metalloprotease that participate in microfibrils assembly. Microfibrils are extracellular matrix components)
FHDC1	1268.94	545.766	1992.11	3.65012	1.86795	3.22e-06	0.000158863	FH2 domain containing 1 (FH proteins control rearrangements of the actin cytoskeleton)
SNTB1	682.009	294.067	1069.95	3.63846	1.86333	5.05e-06	0.000232093	syntrophin, beta 1 (dystrophin-associated protein A1, 59kDa, basic component 1) (59 KDa Dystrophin-Associated Protein A1: Dystrophin is a large, rod-like cytoskeletal protein)
COL9A2	654.819	284.447	1025.19	3.60415	1.84966	6.34e-05	0.00192393	collagen, type IX, alpha 2
COL28A1	33.8844	14.7799	52.9888	3.5852	1.84205	0.00161896	0.0243832	collagen, type XXVIII, alpha 1
PCDHB3	73.7037	32.3553	115.052	3.5559	1.83022	0.00183708	0.0267878	protocadherin beta 3
DNAH7	133.507	58.7246	208.289	3.54688	1.82655	0.00119534	0.019392	dynein, axonemal, heavy chain 7
PLS1	8705.84	3851.78	13559.9	3.52043	1.81575	6.07e-06	0.000268054	plastin 1 (a family of actin-binding proteins )
DNALI1	317.294	140.774	493.814	3.50786	1.81059	0.000309529	0.00680451	dynein, axonemal, light intermediate chain 1 (play a dynamic role in flagellar motility)
GSN	24018	11373.3	36662.7	3.22358	1.68867	2.04e-05	0.000755639	gelsolin (functions in both assembly and disassembly of actin filaments)
CLIC5	1084.59	515.883	1653.3	3.20479	1.68023	0.00411226	0.0490585	chloride intracellular channel 5 (associates with actin-based cytoskeletal structures )
CGREF1	93.569	44.7488	142.389	3.18196	1.66992	0.00253172	0.0338562	cell growth regulator with EF-hand domain 1 (Mediates cell-cell adhesion in a calcium-dependent manner )
PCDHGA5	33.2684	16.0353	50.5015	3.1494	1.65508	0.00386248	0.0468826	protocadherin gamma subfamily A, 5
KRT80	2716.69	1313.59	4119.78	3.13627	1.64905	2.98e-05	0.0010284	keratin 80
KRT81	154.585	76.7431	232.426	3.02863	1.59867	0.000226159	0.00532452	keratin 81
KIF13B	9902.37	4932.61	14872.1	3.01506	1.59219	7.44e-05	0.00219884	kinesin family member 13B
SCUBE2	6593.14	3312.69	9873.6	2.98054	1.57557	7.7e-05	0.00225796	signal peptide, CUB domain, EGF-like 2 (a cell surface glycoprotein. A potential tumor suppressor; 24213532)
PODXL	1808.58	918.836	2698.33	2.93668	1.55419	9.69e-05	0.00271843	podocalyxin-like (functions as an anti-adhesive molecule that maintains an open filtration pathway between neighboring foot processes in the podocyte by charge repulsion)
CLDN4	116593	59895.4	173290	2.89321	1.53267	8.41e-05	0.00242005	claudin 4 ( belongs to the claudin family. Claudins are integral membrane proteins that are components of the epithelial cell tight junctions)
MYO5C	15824.5	8317.63	23331.4	2.80506	1.48803	0.000304985	0.00674395	myosin VC (motor activity and actin binding)
COL22A1	681.97	359.473	1004.47	2.79428	1.48248	0.000302179	0.00671241	collagen, type XXII, alpha 1
PCDHGA7	61.1718	32.259	90.0845	2.79254	1.48158	0.00283153	0.0367995	protocadherin gamma subfamily A, 7
VWA1	1963.37	1061.88	2864.85	2.6979	1.43184	0.00224462	0.0309927	von Willebrand factor A domain containing 1 (superfamily of extracellular matrix proteins)
TTLL7	1117.87	613.725	1622.01	2.6429	1.40212	0.000441494	0.00892062	tubulin tyrosine ligase-like family, member 7
SHROOM1	1288.88	722.59	1855.17	2.56739	1.3603	0.000606493	0.011309	shroom family member 1 (GO:actin filament binding)
S100A4	1026.94	580.774	1473.11	2.53646	1.34281	0.000956582	0.0162776	S100 calcium binding protein A4 (This protein may function in motility, invasion, and tubulin polymerization)
EPSTI1	317.878	180.544	455.212	2.52134	1.33419	0.00120579	0.0195021	epithelial stromal interaction 1 (breast)
THSD7A	664.82	378.865	950.775	2.50954	1.32742	0.00119881	0.0194335	thrombospondin, type I, domain containing 7A (This protein may be involved in cytoskeletal organization)
ITM2C	3050.58	1756.17	4345	2.47414	1.30693	0.000935793	0.0159875	integral membrane protein 2C
ADD3	10829	6287.14	15370.8	2.4448	1.28972	0.00099665	0.0167951	adducin 3 (gamma) (belongs to a family of membrane skeletal proteins)
EMB	557.53	325.35	789.71	2.42726	1.27933	0.00177605	0.0261012	embigin (mediate interactions between the cell and extracellular matrix)
BACE2	23442.7	13832.6	33052.8	2.38948	1.2567	0.00144048	0.02213	beta-site APP-cleaving enzyme 2 (an integral membrane glycoprotein)
CRISPLD2	423.28	254.889	591.672	2.32129	1.21493	0.00294169	0.0379918	cysteine-rich secretory protein LCCL domain containing 2 (may promote matrix assembly)
LMO7	96863.7	58359.8	135368	2.31953	1.21383	0.0038067	0.0463261	LIM domain 7
KIAA1797	3731.63	2265.93	5197.32	2.29368	1.19766	0.00219369	0.0304878	focadhesin
SDCBP	35212.2	21418.2	49006.1	2.28806	1.19412	0.00230232	0.0316249	syndecan binding protein (syntenin) (protein may also affect cytoskeletal-membrane organization, cell adhesion, protein trafficking, and the activation of transcription factors)
NPNT	3764.76	2295.51	5234.02	2.28011	1.18911	0.00249354	0.0335145	nephronectin (Functional ligand of integrin alpha-8/beta-1)
LGALS3	35012.9	21849.2	48176.7	2.20496	1.14075	0.00359625	0.0443753	lectin, galactoside-binding, soluble, 3
SDC3	2948.76	1849.34	4048.18	2.18899	1.13026	0.00373079	0.0455852	syndecan 3 ( play a role in the organization of cell shape by affecting the actin cytoskeleton)
Transcription/nuclear factors, nuclear co-regulators, and epigenetic regulators
AFF3	99.568	12.3209	186.815	15.1624	3.92243	2.05e-12	5.75e-10	AF4/FMR2 family, member 3 (encodes a tissue-restricted nuclear transcriptional activator)
LUZP2	53.6215	7.24332	99.9996	13.8058	3.7872	0.00172323	0.0255727	leucine zipper protein 2
TBX2	55.0023	8.52857	101.476	11.8984	3.57269	0.000271089	0.00616365	T-box 2 (ranscription factors involved in the regulation of developmental processes)
TOX3	644.782	120.575	1168.99	9.69509	3.27725	6.9e-14	2.66e-11	TOX high mobility group box family member 3 (a transcriptional coactivator of the p300/CBP-mediated trancription complex; activates transactivation through cAMP response element (CRE) sites).
FOXA3	255.671	82.5177	428.825	5.19676	2.37761	0.00225915	0.0311528	forkhead box A3
PKNOX2	58.4707	19.3771	97.5643	5.03502	2.332	9.15e-06	0.000382083	PBX/knotted 1 homeobox 2 ( belongs to the TALE (3-amino acid loop extension) class of homeodomain proteins)
TSHZ2	1888.91	636.138	3141.67	4.93866	2.30412	0.00175681	0.0258901	teashirt zinc finger homeobox 2
HNF4G	1043.2	388.169	1698.23	4.37498	2.12928	2.57e-07	1.83e-05	hepatocyte nuclear factor 4, gamma
PRLR	376.215	140.896	611.534	4.34031	2.1178	5.93e-07	3.68e-05	prolactin receptor
RORC	527.909	212.533	843.286	3.96779	1.98834	4.62e-05	0.00149256	RAR-related orphan receptor C (DNA-binding transcription factor and is a member of the NR1 subfamily of nuclear hormone receptors)
AR	1264.3	511.247	2017.36	3.94596	1.98038	1.27e-06	7.15e-05	androgen receptor
MYEF2	521.823	218.474	825.171	3.77698	1.91723	2.91e-06	0.00014692	myelin expression factor 2 (Transcriptional repressor of the myelin basic protein gene (MBP))
CREB3L1	1232.08	526.538	1937.63	3.67994	1.87968	0.000445302	0.008989	cAMP responsive element binding protein 3-like 1 (activates the transcription of target genes by binding to box-B elements)
ZNF467	32.2825	14.0812	50.4838	3.5852	1.84205	0.00133099	0.0209836	zinc finger protein 467
TEAD2	1492.57	667.074	2318.07	3.47498	1.797	0.000412604	0.00850686	TEA domain family member 2 (Transcription factor which plays a key role in the Hippo signaling pathway)
ZNF610	262.48	118.934	406.026	3.41387	1.77141	0.00313664	0.0398145	zinc finger protein 610
TRIM68	865.858	515.874	1215.84	2.35686	1.23686	0.00209459	0.0293797	tripartite motif containing 68 (a prostate-specific gene; the protein functions as a ubiquitin E3 ligase and acts as a coactivator of androgen receptor (AR) depending on its ubiquitin ligase activity)
ZNF396	108.863	51.2697	166.457	3.2467	1.69897	0.000238057	0.00554318	zinc finger protein 396
MEIS3	843.617	399.141	1288.09	3.22716	1.69027	0.000412407	0.00850686	Meis homeobox 3
PROX1	49.6178	24.6962	74.5393	3.01825	1.59371	0.0025609	0.0341603	prospero homeobox 1 (a member of the homeobox transcription factor family)
ZNF69	276.181	138.63	413.732	2.98444	1.57746	0.000192339	0.00470024	zinc finger protein 69
ESRRG	127.286	64.2405	190.332	2.96281	1.56697	0.00294344	0.0379918	estrogen-related receptor gamma (belongs to the nuclear hormone receptor superfamily)
MYB	738.383	374.109	1102.66	2.94742	1.55945	0.000123477	0.0033234	v-myb avian myeloblastosis viral oncogene homolog (a member of the MYB family of transcription factor genes)
NCOA7	32465.8	16676.6	48255	2.89357	1.53285	0.000569519	0.0107895	nuclear receptor coactivator 7
SSBP3	1640.38	845.874	2434.88	2.87854	1.52534	0.000118293	0.00320826	single stranded DNA binding protein 3 (May be involved in transcription regulation)
ATOH8	696.981	361.839	1032.12	2.85244	1.5122	0.000208209	0.00499607	atonal homolog 8 (Drosophila) (also known as Basic Helix Loop Helix Transcription Factor 6)
ZSCAN2	756.561	394.998	1118.12	2.8307	1.50116	0.00021669	0.00515664	zinc finger and SCAN domain containing 2
ZNF552	1888.88	1004.97	2772.79	2.75906	1.46418	0.000255507	0.00587223	zinc finger protein 552
ZSCAN16	481.674	264.97	698.378	2.63569	1.39818	0.00072311	0.0130578	zinc finger and SCAN domain containing 16
ZBTB38	9487.44	5237.23	13737.6	2.62307	1.39126	0.000438572	0.00887848	zinc finger and BTB domain containing 38
ETV6	7546.7	4329.22	10764.2	2.4864	1.31406	0.00372219	0.0455587	ets variant 6
GATA2	2989.35	1739.29	4239.41	2.43744	1.28537	0.00101973	0.0170915	GATA binding protein 2
NFIL3	7090.44	4151.41	10029.5	2.41592	1.27257	0.00116555	0.019025	nuclear factor, interleukin 3 regulated
POLD4	1596.54	936.884	2256.2	2.4082	1.26795	0.00132555	0.020929	polymerase (DNA-directed), delta 4, accessory subunit
KANK2	1418.91	850.974	1986.84	2.33478	1.22329	0.00183656	0.0267878	KN motif and ankyrin repeat domains 2 ( Involved in transcription regulation by sequestering nuclear receptor coactivators)
NCOA2	5310.35	3249.11	7371.58	2.2688	1.18193	0.00250629	0.0336282	nuclear receptor coactivator 2
CRIP2	1375.25	843.399	1907.11	2.26122	1.1771	0.00277656	0.0362626	cysteine-rich protein 2 (encodes a putative transcription factor with two LIM zinc-binding domains)
ZNF615	1174.69	733.598	1615.78	2.20255	1.13917	0.00412675	0.0490956	zinc finger protein 615
Androgen-responsive gene (ARGs) and androgen receptor regulated gene (ARRGs)
GLYATL1	37.9238	2.28213	73.5655	32.2354	5.01058	2.04e-08	2e-06	glycine-N-acyltransferase-like 1
TMEFF2	64.1189	4.60327	123.635	26.858	4.74728	8.55e-07	5.1e-05	transmembrane protein with EGF-like and two follistatin-like domains 2
TARP	186.703	15.4786	357.928	23.124	4.53132	4.42e-10	6.61e-08	TCR gamma alternate reading frame protein
KLK2	8304.09	865.618	15742.6	18.1865	4.1848	2.41e-11	5.07e-09	kallikrein-related peptidase 2 ( (one of the 15 kallikrine subfamily proteins on Chr. 19; serine protease; known luminal cell marker; androgen-regulated)
C2orf72	286.091	33.4651	538.717	16.0979	4.0088	2.33e-17	2.47e-14	chromosome 2 open reading frame 72 (potentially a lncRNA)**
KLK4	147.155	17.3943	276.915	15.9199	3.99276	1.19e-15	8.7e-13	kallikrein-related peptidase 4 (one of the 15 kallikrine subfamily proteins on Chr. 19; serine protease; known luminal cell marker; androgen-regulated)
KLK3	34651.6	4098.89	65204.2	15.9078	3.99166	6.75e-15	3.67e-12	kallikrein-related peptidase 3 (also called PSA; one of the 15 kallikrine subfamily proteins on Chr. 19; serine protease; known luminal cell marker; androgen-regulated)
CYP1A1	5899.18	707.769	11090.6	15.6698	3.96991	0.000841582	0.0147093	cytochrome P450, family 1, subfamily A, polypeptide 1
TRPV6	828.613	115.333	1541.89	13.3691	3.74083	5.9e-06	0.000263413	transient receptor potential cation channel, subfamily V, member 6
ASRGL1	1584.63	222.33	2946.94	13.2548	3.72844	0.000614882	0.0114287	asparaginase like 1
STEAP4	6727.44	976.982	12477.9	12.7719	3.6749	6.87e-10	9.93e-08	STEAP family member 4
KCNN2	418.509	63.1353	773.883	12.2575	3.6156	2.21e-07	1.61e-05	potassium intermediate/small conductance calcium-activated channel, subfamily N, member 2
ANKRD1	1003.39	156.318	1850.46	11.8377	3.56532	2.28e-16	1.94e-13	ankyrin repeat domain 1 (cardiac muscle) (a nuclear transcription factor induced by IL-1 and TNFa)
PGC	643.111	106.242	1179.98	11.1065	3.47334	4.65e-07	3.04e-05	progastricsin (pepsinogen C)
TESC	56.223	10.0638	102.382	10.1733	3.34671	2.36e-09	2.91e-07	tescalcin
DOCK11	652.398	116.925	1187.87	10.1592	3.34472	3.79e-13	1.18e-10	dedicator of cytokinesis 11 (a guanine nucleotide-exchange factor (GEF) that activates CDC42 by exchanging bound GDP for free GTP)
KLK1	47.1035	8.48045	85.7266	10.1087	3.33753	1.24e-08	1.27e-06	kallikrein 1
MOGAT2	35.0517	6.82815	63.2753	9.26683	3.21208	3.01e-07	2.07e-05	monoacylglycerol O-acyltransferase 2
KIAA1324	4082.03	881.599	7282.47	8.26052	3.04623	4.31e-13	1.28e-10	KIAA1324 (a transmembrane protein induced by estrogen)
TRPM8	986.81	216.277	1757.34	8.12543	3.02244	2.45e-07	1.76e-05	transient receptor potential cation channel, subfamily M, member 8
CLDN3	2509.25	555.153	4463.36	8.03986	3.00717	8.85e-07	5.26e-05	claudin 3
RAMP1	393.146	88.784	697.508	7.85624	2.97384	1.45e-11	3.29e-09	receptor (G protein-coupled) activity modifying protein 1 (a type I transmembrane protein with an extracellular N terminus and a cytoplasmic C terminus; required to transport calcitonin-receptor-like receptor (CRLR) to the plasma membrane)
NOSTRIN	99.4999	22.7555	176.244	7.74512	2.95329	2.01e-09	2.51e-07	nitric oxide synthase trafficking
EEF1A2	1919.83	440.077	3399.59	7.725	2.94954	7.05e-10	1.01e-07	eukaryotic translation elongation factor 1 alpha 2
GREB1L	56.7622	13.041	100.483	7.70519	2.94583	5.85e-08	5.13e-06	growth regulation by estrogen in breast cancer-like
SPDEF	1592.27	370.788	2813.76	7.58859	2.92383	9.23e-11	1.66e-08	SAM pointed domain containing ETS transcription factor
AZGP1P1	76.0786	18.5138	133.643	7.21858	2.85171	7.63e-07	4.6e-05	alpha-2-glycoprotein 1, zinc-binding pseudogene 1
PDZK1IP1	2695.33	663.223	4727.43	7.12797	2.83349	0.000472883	0.00940277	PDZK1 interacting protein 1
KRT20	453.795	117.852	789.738	6.70111	2.7444	1.18e-10	2.08e-08	keratin 20
RTN1	135.872	36.1728	235.571	6.51239	2.70319	1.36e-08	1.36e-06	reticulon 1
GPER	48.998	13.2093	84.7868	6.41872	2.68229	1.25e-06	7.11e-05	GPER1 G protein-coupled estrogen receptor 1
RHOU	2340.52	636.432	4044.61	6.35513	2.66792	4.96e-06	0.000228357	ras homolog family member U
SLC44A4	37129.2	10365.6	63892.8	6.16393	2.62385	1.68e-10	2.88e-08	solute carrier family 44, member 4
SLC45A3	925.68	260.194	1591.17	6.11532	2.61243	3.3e-10	5.08e-08	solute carrier family 45, member 3
NAT1	798.148	234.276	1362.02	5.81374	2.53947	4.27e-08	3.94e-06	N-acetyltransferase 1 (arylamine N-acetyltransferase)
SMAD9	584.868	175.262	994.474	5.67421	2.50442	3.33e-09	3.91e-07	SMAD family member 9
TRIM63	32.0219	9.64192	54.4019	5.64223	2.49627	0.00326974	0.0412329	tripartite motif containing 63, E3 ubiquitin protein ligase
LCP1	3836.5	1163.37	6509.63	5.59549	2.48427	8.49e-09	9.06e-07	lymphocyte cytosolic protein 1 (L-plastin)
SLC15A2	2980.22	911.662	5048.77	5.53799	2.46936	2.05e-07	1.5e-05	solute carrier family 15 (oligopeptide transporter), member 2
BMPR1B	3208.46	982.935	5433.98	5.52831	2.46684	3.37e-09	3.93e-07	bone morphogenetic protein receptor, type IB
B3GAT1	210.905	65.1932	356.617	5.47016	2.45158	2.2e-08	2.15e-06	beta-1,3-glucuronyltransferase 1 (glucuronosyltransferase P)
TMPRSS2	24527.4	7590.56	41464.2	5.4626	2.44959	0.000530172	0.0102352	transmembrane protease, serine 2
SHROOM3	18392.5	5767.71	31017.3	5.37775	2.427	3.01e-09	3.62e-07	shroom family member 3
ACE	363.051	115.052	611.05	5.31107	2.409	1.29e-08	1.3e-06	angiotensin I converting enzyme
C17orf28	4441.07	1468.52	7413.61	5.04835	2.33581	8.7e-09	9.23e-07	C17orf28 (chromosome 17 open reading frame 28) is a 788 amino acid multi-pass membrane protein that is expressed in heart, skeletal muscle, colon, spleen, kidney, liver, small intestine and lung. C17orf28 may be involved in the development of cancers in a broad range of tissues.
BHLHA15	198.561	66.9495	330.173	4.93167	2.30208	3.2e-06	0.000158775	basic helix-loop-helix family, member a15
ATP10A	445.87	151.325	740.414	4.89287	2.29068	3.77e-06	0.000182933	ATPase, class V, type 10A
ST6GALNAC1	628.861	213.615	1044.11	4.8878	2.28919	4.39e-08	4.02e-06	ST6 (alpha-N-acetyl-neuraminyl-2,3-beta-galactosyl-1,3)-N-acetylgalactosaminide alpha-2,6-sialyltransferase 1
C18orf1	777.929	265.125	1290.73	4.86839	2.28344	3.99e-08	3.72e-06	#N/A
TRIM36	455.337	157.34	753.333	4.78792	2.2594	1.38e-05	0.000541506	tripartite motif containing 36
GJC3	67.8848	23.6951	112.074	4.72986	2.2418	1.24e-05	0.00049502	gap junction protein, gamma 3, 30.2kDa
USP54	19665	6921.47	32408.6	4.68233	2.22723	2.32e-05	0.000837834	ubiquitin specific peptidase 54
GREB1	545.575	192.909	898.241	4.6563	2.21918	2.18e-06	0.000113229	growth regulation by estrogen in breast cancer 1
SPOCK1	806.975	285.571	1328.38	4.65167	2.21775	0.00244473	0.0330888	sparc/osteonectin, cwcv and kazal-like domains proteoglycan (testican) 1
MLPH	8647.78	3107.72	14187.8	4.56536	2.19073	1.15e-07	9.41e-06	melanophilin
BAMBI	1027.95	375.03	1680.88	4.48199	2.16414	1.1e-05	0.000450479	BMP and activin membrane-bound inhibitor
RAB3B	778.537	284.691	1272.38	4.46935	2.16006	1.77e-07	1.36e-05	RAB3B, member RAS oncogene family
PXDN	4586.35	1678.72	7493.98	4.4641	2.15837	9.85e-08	8.3e-06	peroxidasin homolog (Drosophila)
PTP4A3	744.179	275.692	1212.67	4.39862	2.13705	2.05e-06	0.000106721	protein tyrosine phosphatase type IVA, member 3
TPD52	11078.8	4117.54	18040.1	4.38127	2.13135	1.11e-07	9.23e-06	tumor protein D52
PART1	191.766	74.4055	309.126	4.15461	2.05471	0.000100305	0.00279539	prostate androgen-regulated transcript 1 (non-protein coding)
SEPP1	8129	3170.3	13087.7	4.12821	2.04552	0.000365952	0.00777915	selenoprotein P, plasma, 1
PPP2R2C	226.71	89.5843	363.836	4.06138	2.02197	2.58e-06	0.000131258	protein phosphatase 2, regulatory subunit B, gamma
SLC4A4	3620.69	1431.84	5809.55	4.05739	2.02055	6.14e-07	3.79e-05	solute carrier family 4 (sodium bicarbonate cotransporter), member 4
SUSD2	100.416	40.448	160.384	3.96519	1.98739	2.15e-05	0.00078619	sushi domain containing 2
PARM1	6952.69	2904.54	11000.9	3.78747	1.92123	1.33e-06	7.37e-05	prostate androgen-regulated mucin-like protein 1
PLEKHA6	6340.26	2663.13	10017.4	3.76151	1.91131	3.17e-05	0.00108286	pleckstrin homology domain containing, family A member 6
EPHA10	135.712	57.9966	213.427	3.67998	1.8797	2.59e-05	0.000913852	EPH receptor A10
KCNQ1	842.821	360.911	1324.73	3.67052	1.87598	3.77e-06	0.000182933	potassium voltage-gated channel, KQT-like subfamily, member 1
CITED1	40.2859	17.7687	62.8031	3.53448	1.8215	0.0010121	0.0169905	Cbp/p300-interacting transactivator, with Glu/Asp-rich carboxy-terminal domain, 1 (Transcriptional coactivator of the p300/CBP-mediated trancription complex. Enhances SMAD-mediated transcription by strengthening the functional link between the DNA-binding SMAD transcription factors and the p300/CBP transcription coactivator complex.)
C20orf54	1601.42	713.705	2489.13	3.48761	1.80224	7.39e-06	0.000317852	#N/A
CREB3L4	832.924	372.274	1293.57	3.47479	1.79693	8.48e-06	0.000359317	cAMP responsive element binding protein 3-like 4
HSH2D	345.444	156.472	534.417	3.41541	1.77206	0.000303474	0.00672711	hematopoietic SH2 domain containing
WIPI1	2020.6	916.371	3124.83	3.41	1.76977	0.000284573	0.00639491	WD repeat domain, phosphoinositide interacting 1
TRPM4	3381.97	1610.41	5153.53	3.20013	1.67813	0.000108262	0.0029742	transient receptor potential cation channel, subfamily M, member 4
CCPG1	1374.31	660.32	2088.31	3.16257	1.6611	3.85e-05	0.00127659	cell cycle progression 1
MAPK8IP2	553.427	266.658	840.195	3.15083	1.65573	0.000447118	0.00900078	mitogen-activated protein kinase 8 interacting protein 2
SEZ6L2	1123.08	551.333	1694.84	3.07407	1.62015	5.77e-05	0.0017828	seizure related 6 homolog (mouse)-like 2
FAM105A	532.868	262.379	803.357	3.06182	1.61439	7.15e-05	0.00212293	family with sequence similarity 105, member A
SLC29A3	347.021	176.074	517.967	2.94175	1.55668	0.000182573	0.0045188	solute carrier family 29 (equilibrative nucleoside transporter), member 3
STEAP2	6354.31	3255.53	9453.08	2.9037	1.53789	0.000197039	0.00477349	STEAP family member 2, metalloreductase
IDH1	3014.52	1556.06	4472.97	2.87454	1.52333	0.000131597	0.00349324	isocitrate dehydrogenase 1 (NADP+), soluble
TSPAN13	7241.37	3812.16	10670.6	2.79909	1.48496	0.000189407	0.00464462	tetraspanin 13
CDYL2	1003.76	531.156	1476.36	2.77952	1.47484	0.000240116	0.0055789	chromodomain protein, Y-like 2
LRG1	1278.46	689.491	1867.43	2.70841	1.43745	0.000282257	0.00635631	leucine-rich alpha-2-glycoprotein 1
CLDN8	1443.75	782.456	2105.04	2.6903	1.42777	0.000434829	0.00885334	claudin 8
TFPI	1197.45	655.723	1739.18	2.65231	1.40725	0.000382764	0.00804789	tissue factor pathway inhibitor (lipoprotein-associated coagulation inhibitor)
ARSD	2807.79	1561.21	4054.36	2.59694	1.37681	0.000515868	0.0100275	arylsulfatase D
H2AFJ	3870.29	2163.51	5577.06	2.57778	1.36613	0.000625958	0.0115691	H2A histone family, member J
LYN	13466	7743.34	19188.6	2.47808	1.30922	0.000896905	0.01546	v-yes-1 Yamaguchi sarcoma viral related oncogene homolog
MICAL1	1022.95	595.493	1450.4	2.43563	1.28429	0.0012019	0.0194688	microtubule associated monooxygenase, calponin and LIM domain containing 1
PCDHB2	172.318	102.567	242.069	2.3601	1.23885	0.00373542	0.0456155	protocadherin beta 2
GALNT7	5868.89	3518.88	8218.89	2.33566	1.22383	0.00189878	0.027449	polypeptide N-acetylgalactosaminyltransferase 7
TACC1	17213.1	10349.8	24076.4	2.32627	1.21802	0.00189214	0.0273902	transforming, acidic coiled-coil containing protein 1
PGM2	6062.46	3712.33	8412.59	2.26612	1.18023	0.0025803	0.0342715	phosphoglucomutase 2
ZNF217	21612.5	13253.4	29971.5	2.26141	1.17723	0.00253516	0.0338691	zinc finger protein 217
MLLT3	1691.12	1043.82	2338.43	2.24027	1.16367	0.00339556	0.0423667	myeloid/lymphoid or mixed-lineage leukemia (trithorax homolog, Drosophila); translocated to, 3
NR3C2	995.137	619.009	1371.26	2.21526	1.14748	0.00367775	0.045171	nuclear receptor subfamily 3, group C, member 2
F2RL1	15939.2	9989.31	21889	2.19125	1.13175	0.00356394	0.0440278	coagulation factor II (thrombin) receptor-like 1
TPM1	15335.2	9724.02	20946.3	2.15408	1.10707	0.00393012	0.0475285	tropomyosin 1 (alpha)
Prostate functions (steroidogenesis, prostaglandin & phospholipid synthesis, intermediate metabolism, secretion, transport, reproduction)
SI	57.345	2.90341	111.787	38.5018	5.26685	0.00273402	0.0358331	sucrase-isomaltase (alpha-glucosidase)
PLA2G5	6.35125	0.340826	12.3617	36.2697	5.18069	0.000416263	0.00855736	phospholipase A2, group V
PLA2G2A	1147.09	62.0977	2232.08	35.9446	5.1677	0.000117033	0.00318221	phospholipase A2, group IIA (platelets, synovial fluid)
PAH	11.5725	0.629827	22.5152	35.7483	5.1598	0.00294956	0.0379918	phenylalanine hydroxylase (encodes the enzyme phenylalanine hydroxylase that is the rate-limiting step in phenylalanine catabolism)
POTEH	32.3634	1.8462	62.8806	34.0595	5.08999	3.31e-05	0.00112757	POTE ankyrin domain family, member H (a cancer/testis antigen family member)
POTEE	44.9382	2.57113	87.3052	33.956	5.08559	1.19e-11	2.84e-09	POTE ankyrin domain family, member E (Prostate, Ovary, Testis-Expressed Protein On Chromosome 2; a Cancer/Testis Antigen Family member, POTE represents a highly homologous gene family expressed in prostate, ovary, testis, placenta, and prostate cancer)
IYD	10.2817	0.629827	19.9335	31.6492	4.9841	1.46852e-05	0.000571164	iodotyrosine deiodinase
CPB1	101.07	6.54282	195.597	29.895	4.90183	2.59304e-16	2.11792e-13	carboxypeptidase B1 (tissue)
CWH43	557.94	37.4616	1078.42	28.7873	4.84736	6.9476e-12	1.75642e-09	cell wall biogenesis 43 C-terminal homolog (S. cerevisiae) (may be involved in Involved in lipid remodeling during GPI-anchor maturation)
POTEF	44.3168	3.20096	85.4327	26.6897	4.73821	8.06e-13	2.31e-10	POTE ankyrin domain family, member F (Actin family)
FOLH1	1157.51	85.2984	2229.72	26.1402	4.7082	0.000332151	0.00721098	folate hydrolase (prostate-specific membrane antigen) 1; also called PSMA1
POTEG	24.5926	1.88948	47.2957	25.0311	4.64565	4.11e-05	0.00135189	POTE ankyrin domain family, member G (POTE gene family is tightly related to prostate, ovary, testis and placenta cancers)
ELOVL2	346.474	27.4925	665.456	24.205	4.59723	0.00201998	0.028653	ELOVL fatty acid elongase 2
POTEM	371.341	29.8587	712.824	23.8733	4.57732	7.33e-11	1.37e-08	POTE ankyrin domain family, member M
DPP4	2228.5	192.633	4264.37	22.1373	4.46841	4.10607e-23	2.17991e-19	dipeptidyl-peptidase 4 (in apical PM of luminal cells; DPPIV/CD26/ADCP; serine protease with TS functions; membrane expression or activity reduced in mets; reduces bFGF) 1692338, 15735018, 25056937
O3FAR1	66.7806	5.80199	127.759	22.0199	4.46074	8.51212e-05	0.00243945	Free Fatty Acid Receptor 4
CPNE4	482.386	43.035	921.738	21.4183	4.42077	3.34e-21	1.18e-17	copine IV ( calcium-dependent, phospholipid-binding protein; may be involved in membrane trafficking)
SCGN	10.2402	0.92737	19.5531	21.0844	4.39811	0.000397848	0.00828732	secretagogin, EF-hand calcium binding protein (a secreted calcium-binding protein)
SLC38A11	37.3322	3.41194	71.2525	20.8833	4.38428	8.30735e-11	1.5097e-08	solute carrier family 38, member 11 (Putative Sodium-Coupled Neutral Amino Acid Transporter 11)
MUC2	602.891	62.5573	1143.22	18.2748	4.19179	1.06e-05	0.000434807	mucin 2, oligomeric mucus/gel-forming (is secreted and forms an insoluble mucous barrier that protects the gut lumen)
SLC25A18	115.9	12.0661	219.735	18.2109	4.18673	0.000261295	0.00598582	solute carrier family 25 (glutamate carrier), member 18 ( Involved in the transport of glutamate across the inner mitochondrial membrane)
HS6ST3	28.7811	3.24424	54.318	16.7429	4.06548	8.13743e-09	8.81257e-07	heparan sulfate 6-O-sulfotransferase 3
CST1	123.342	14.394	232.291	16.138	4.01239	0.00102768	0.0171762	cystatin SN (often found in a variety of human fluids and secretions)
MSMB	16633.3	2019.45	31247.2	15.4731	3.95169	3.16e-10	4.97e-08	microseminoprotein, beta (Prostate Secreted Seminal Plasma Protein)
OSTalpha	617.819	76.5051	1159.13	15.1511	3.92135	1.93488e-07	1.44172e-05	SLC51A (can transport estrone sulfate, taurocholate, digoxin, and prostaglandin E2 across cell membranes)
ACPP	41443	5195.51	77690.4	14.9534	3.9024	4.23631e-19	7.49686e-16	acid phosphatase, prostate (known luminal cell marker; also called PAP; a non-specific tyrosine phosphatase and a lipid phosphatase; androgen-regulated)
AGT	88.897	11.6643	166.13	14.2425	3.83214	0.000120228	0.00324831	angiotensinogen (serpin peptidase inhibitor, clade A, member 8)
TFF1	7782.51	1039.4	14525.6	13.975	3.80477	1.66e-18	2.35e-15	trefoil factor 1 (pNR-2/PS-2; stable secretory protein containing trefoil motif; estrogen-inducible; associated with NE differentiation and increased in relaped PCa; inhibits senescence) 1279646, 9221803, 15588310, 16467092, 21451135
HMGCS2	294.614	40.2053	549.023	13.6555	3.77141	1.69156e-05	0.000651941	3-hydroxy-3-methylglutaryl-CoA synthase 2 (mitochondrial)
SLC6A7	6.77684	0.92737	12.6263	13.6152	3.76714	0.00229655	0.031566	solute carrier family 6 (neurotransmitter transporter), member 7
DPYS	44.2651	6.1001	82.4301	13.5129	3.75627	6.12e-10	8.9e-08	dihydropyrimidinase (pyrimidine metabolism)
KMO	813.174	116.513	1509.83	12.9586	3.69583	1.79e-05	0.000681145	kynurenine 3-monooxygenase (kynurenine 3-hydroxylase)
RBP4	184.224	26.484	341.964	12.9121	3.69065	0.000130559	0.00347438	retinol binding protein 4, plasma
WFDC12	6.69497	0.970653	12.4193	12.7948	3.67748	0.0023718	0.0323283	WAP four-disulfide core domain 12 ( Antibacterial protein. Putative acid-stable proteinase inhibitor)
CHI3L2	1493.13	225.616	2760.63	12.236	3.61306	6.65e-06	0.000290171	chitinase 3-like 2 (a secreted protein)
ENTPD8	220.701	33.9304	407.473	12.0091	3.58605	3.05e-14	1.32e-11	ectonucleoside triphosphate diphosphohydrolase 8 (Ectonucleoside NTPDases catalyze the hydrolysis of gamma- and beta-phosphate residues of nucleotides, playing a central role in concentration of extracellular nucleotides)
ABCC8	32.4906	5.18982	59.7914	11.5209	3.52618	0.000566135	0.0107535	ATP-binding cassette, sub-family C (CFTR/MRP), member 8
DTNA	170.08	28.2118	311.949	11.0574	3.46694	1.54e-09	2e-07	dystrobrevin, alpha (a muscle related gene)
SPINK1	7552.87	1273.7	13832	10.8597	3.44091	2.6e-07	1.85e-05	serine peptidase inhibitor, Kazal type 1 (an extracellular secreted protein; overexpressed in PCa and involved in PCa progression and may represent a therapeutic target of PCa; 24687926; 21368222)
BPIFB2	34.6355	5.91843	63.3525	10.7043	3.42011	7.70861e-08	6.62754e-06	BPI fold containing family B, member 2 (a member of the lipid transfer/lipopolysaccharide binding protein (LT/LBP) gene family)
SLC23A1	26.8812	4.63801	49.1244	10.5917	3.40486	4.89554e-07	3.14384e-05	solute carrier family 23 (ascorbic acid transporter), member 1 (vitamin C transporter)
VNN1	6478.83	1125.47	11832.2	10.5131	3.39412	2.33823e-15	1.3793e-12	vanin 1 (possessing pantetheinase activity, which may play a role in oxidative-stress response; likely a GPI-anchored cell surface protein; may be involved in recycling pantothenic acid (vitamin B5) and releasing cysteamine)
ANO7	439.786	77.5527	802.02	10.3416	3.37039	0.000500558	0.00980614	anoctamin 7 (also called NGEP and D-TMPP; encoding a prostate-specific cytoplasmic protein, as well as a polytopic membrane protein which may promote cell-cell adhesion and serve as a target in prostate cancer diagnosis and immunotherapy) 14981236, 15761874, 17308099
TBXAS1	473.933	87.0345	860.831	9.8907	3.30607	4.57672e-14	1.90571e-11	thromboxane A synthase 1 (platelet) (a cytochrome P450 superfamily member; endoplasmic reticulum membrane protein that catalyzes the conversion of prostglandin H2 to thromboxane A2, a potent vasoconstrictor and inducer of platelet aggregation)
PLA2G2F	61.6929	11.4132	111.973	9.81082	3.29437	2.59e-09	3.14e-07	phospholipase A2, group IIF
KCNU1	9.99427	1.85047	18.1381	9.80188	3.29306	0.000910079	0.0156236	potassium channel, subfamily U, member 1 (May play an important role in sperm osmoregulation)
AGR2	42923	7992.66	77853.2	9.74059	3.28401	0.00197434	0.0282148	anterior gradient 2 (May play a role in the production of mucus by intestinal cells)
HGD	161.814	30.4872	293.14	9.61521	3.26532	1.2725e-08	1.29296e-06	homogentisate 1,2-dioxygenase ( involved in the catabolism of the amino acids tyrosine and phenylalanine)
SERHL2	364.902	69.011	660.793	9.57519	3.2593	0.00399222	0.0479519	serine hydrolase-like 2
CLGN	246.219	47.5055	444.932	9.36592	3.22742	2.05709e-12	5.74794e-10	calmegin (considered a testis-specific endoplasmic reticulum chaperone protein; may play a role in spermatogeneisis and infertility; binding calcium)
ATP8B4	23.3539	4.51671	42.1911	9.34112	3.2236	4.19e-06	0.000199524	ATPase, class I, type 8B, member 4 (involved in phospholipid transport in the cell membrane.)
GFPT2	1018.13	197.23	1839.04	9.32431	3.221	2.65085e-10	4.31222e-08	glutamine-fructose-6-phosphate transaminase 2
CSGALNACT1	2038.94	403.767	3674.11	9.09959	3.1858	0.000468525	0.00934235	chondroitin sulfate N-acetylgalactosaminyltransferase 1
CP	60987.1	12113.3	109861	9.06949	3.18102	2.89e-05	0.00100431	ceruloplasmin (ferroxidase)
PYDC1	13.714	2.73456	24.6935	9.03015	3.17475	0.000457458	0.0091647	PYD (pyrin domain) containing 1 (protein secretion)
GSTA1	333.462	66.6845	600.239	9.00117	3.17011	0.00282234	0.036725	glutathione S-transferase alpha 1
ST8SIA1	968.066	196.253	1739.88	8.86548	3.1482	0.000517409	0.0100344	ST8 alpha-N-acetyl-neuraminide alpha-2,8-sialyltransferase 1
PLA1A	100.805	21.038	180.572	8.58315	3.10151	7.67392e-07	4.61652e-05	phospholipase A1 member A
FFAR2	98.9086	21.0184	176.799	8.41162	3.07238	3.58477e-10	5.4767e-08	free fatty acid receptor 2
MB	372.062	81.5467	662.578	8.12513	3.02239	8.86e-09	9.36e-07	myoglobin
LTF	236377	53320.6	419433	7.86625	2.97568	2.89e-07	2e-05	lactotransferrin (The protein is a major iron-binding protein in milk and body secretions with an antimicrobial activity, making it an important component of the non-specific immune system)
ADH1C	66.5402	15.0598	118.021	7.83681	2.97027	0.0020212	0.028653	alcohol dehydrogenase 1C (class I), gamma polypeptide
PDE8B	476.513	108.645	844.38	7.7719	2.95827	5.15082e-06	0.000236248	phosphodiesterase 8B
SLC5A1	1894.8	442.151	3347.46	7.57085	2.92046	0.00109179	0.018057	solute carrier family 5 (sodium/glucose cotransporter), member 1
SLC15A1	264.265	65.2058	463.325	7.10558	2.82895	4.23928e-06	0.00020095	solute carrier family 15 (oligopeptide transporter), member 1 (is localized to the brush border membrane of the intestinal epithelium and plays an important role in the uptake and digestion of dietary proteins)
IDO1	1724.94	432.154	3017.73	6.98301	2.80385	7.95374e-06	0.000338488	indoleamine 2,3-dioxygenase 1
SECTM1	3936.21	989.271	6883.14	6.9578	2.79863	1.85e-07	1.39e-05	secreted and transmembrane 1
ABP1	56.3797	14.2739	98.4854	6.89969	2.78653	0.000184751	0.00456206	amiloride binding protein 1 (amine oxidase (copper-containing))
RARRES1	48624.7	12333.6	84915.8	6.88493	2.78344	0.000368474	0.0078171	retinoic acid receptor responder (tazarotene induced) 1 (also called TIG1, identified as a retinoid acid (RA) receptor-responsive gene; downregulated in PCa due to promoter hypermethylation) 11929948, 15059893, 22573467, 23588494
SMPD3	2233.89	567.064	3900.71	6.87879	2.78215	3.23923e-11	6.42881e-09	sphingomyelin phosphodiesterase 3, neutral membrane (neutral sphingomyelinase II) (catalyzes the hydrolysis of sphingomyelin to form ceramide and phosphocholine)
SRD5A3	8502.33	2238.02	14766.6	6.59807	2.72204	4.84911e-11	9.27709e-09	steroid 5 alpha-reductase 3
SCGB2A1	94.1657	25.3047	163.027	6.44254	2.68763	4.29e-08	3.95e-06	secretoglobin, family 2A, member 1
FBP1	707.027	194.459	1219.6	6.27173	2.64886	5.57489e-05	0.00173845	fructose-1,6-bisphosphatase 1
SLC35F3	166.852	45.9073	287.798	6.2691	2.64826	8.46745e-09	9.06135e-07	solute carrier family 35, member F3 (Putative solute transporter)
CPZ	10.9626	3.01929	18.9059	6.26172	2.64656	0.00372848	0.0455832	carboxypeptidase Z
SLC2A12	1305	360.189	2249.8	6.24618	2.64297	3.01533e-06	0.00015138	solute carrier family 2 (facilitated glucose transporter), member 12
ATP13A4	11.4387	3.16622	19.7112	6.22548	2.63818	0.00305922	0.0391595	ATPase type 13A4
ABCC6	24.2833	6.74701	41.8197	6.19825	2.63186	8.50556e-05	0.00243945	ATP-binding cassette, sub-family C (CFTR/MRP), member 6
UGT2B15	56.1273	15.8177	96.4369	6.09678	2.60805	1.43376e-06	7.84725e-05	UDP glucuronosyltransferase 2 family, polypeptide B15
B3GNT7	2640	764.495	4515.5	5.90652	2.56231	4.2649e-10	6.42337e-08	UDP-GlcNAc:betaGal beta-1,3-N-acetylglucosaminyltransferase 7
RLN2	15.7039	4.58619	26.8217	5.84836	2.54803	0.00397566	0.047807	relaxin 2 (Relaxin Signaling)
CATSPERB	638.801	188.393	1089.21	5.78159	2.53147	0.00118474	0.0192878	catsper channel auxiliary subunit beta (involved in sperm cell hyperactivation via its association with CATSPER1)
AZGP1	19599.9	5796.45	33403.4	5.76273	2.52675	1.01797e-09	1.39468e-07	alpha-2-glycoprotein 1, zinc-binding
FMO5	531.103	158.051	904.154	5.72063	2.51617	3.08344e-09	3.67865e-07	flavin containing monooxygenase 5
PIP	71.0463	21.2259	120.867	5.69432	2.50952	2.87901e-06	0.000145568	prolactin-induced protein
SYTL5	663.169	199.714	1126.62	5.64118	2.496	0.00013385	0.00353715	synaptotagmin-like 5 (play a role in vesicle trafficking and Binds phospholipids)
GALNTL2	408.736	123.548	693.925	5.61666	2.48971	0.00191479	0.0276062	GALNT15 polypeptide N-acetylgalactosaminyltransferase 15
ABCC11	16.3456	5.01669	27.6746	5.5165	2.46375	0.0012468	0.0199128	ATP-binding cassette, sub-family C (CFTR/MRP), member 11
SLC30A2	1107.85	340.093	1875.6	5.51496	2.46335	0.000327887	0.0071772	solute carrier family 30 (zinc transporter), member 2
CACNA1H	2207.41	679.158	3735.66	5.50042	2.45954	1.34586e-09	1.7752e-07	calcium channel, voltage-dependent, T type, alpha 1H subunit
SLC26A5	26.8216	8.37312	45.27	5.40659	2.43472	0.00337627	0.0422278	solute carrier family 26 (anion exchanger), member 5
SCARA5	39.3238	12.3124	66.3353	5.38768	2.42966	0.00403009	0.0483263	scavenger receptor class A, member 5 (putative) (Ferritin mediates iron uptake)
ACOXL	39.9946	12.5837	67.4054	5.35655	2.4213	2.36639e-05	0.00084843	acyl-CoA oxidase-like
PDE11A	114.769	36.241	193.296	5.33364	2.41512	9.08181e-06	0.000380397	phosphodiesterase 11A
CALCA	14.6046	4.7106	24.4987	5.20075	2.37872	0.00259903	0.034449	calcitonin-related polypeptide alpha (this gene encodes the peptide hormones calcitonin)
SLC46A3	55.1773	17.8413	92.5133	5.18535	2.37444	0.000247211	0.00573119	solute carrier family 46, member 3
CPE	7756.91	2524.89	12988.9	5.14435	2.36299	7.51601e-09	8.31302e-07	carboxypeptidase E (cleaves C-terminal amino acid residues and is involved in the biosynthesis of peptide hormones and neurotransmitters)
SNX22	174.661	57.0802	292.241	5.11982	2.35609	1.51e-07	1.2e-05	sorting nexin 22 ( involved in several stages of intracellular trafficking)
PLIN1	127.756	41.9345	213.578	5.09314	2.34856	3.95782e-07	2.63163e-05	perilipin 1 (also known as Lipid Droplet-Associated Protein)
GGT1	247.186	82.309	412.062	5.00628	2.32374	0.000348843	0.00746777	gamma-glutamyltransferase 1
GDPD5	187.39	62.7291	312.05	4.97457	2.31457	1.67739e-07	1.30003e-05	glycerophosphodiester phosphodiesterase domain containing 5 (involved in glycerol metabolism)
HSD17B11	4643.59	1603.82	7683.35	4.79066	2.26022	3.37813e-08	3.20259e-06	hydroxysteroid (17-beta) dehydrogenase 11 (participate in androgen metabolism during steroidogenesis)
SERHL	69.0918	23.895	114.289	4.78295	2.2579	6.8229e-06	0.000296908	serine hydrolase-like
KYNU	2179.89	760.411	3599.36	4.73345	2.24289	2.50807e-05	0.000889172	kynureninase
PLA2G7	227.171	79.6222	374.721	4.70623	2.23457	3.24879e-07	2.2042e-05	phospholipase A2, group VII (platelet-activating factor acetylhydrolase, plasma)
ANPEP	518.469	185.33	851.608	4.5951	2.2001	4.87105e-07	3.14384e-05	alanyl (membrane) aminopeptidase (Plays a role in the final digestion of peptides)
SLC28A3	748.212	270.998	1225.43	4.5219	2.17693	0.00403022	0.0483263	solute carrier family 28 (concentrative nucleoside transporter), member 3
ST6GAL1	35763.1	13360.8	58165.4	4.35342	2.12215	1.98e-07	1.47e-05	ST6 beta-galactosamide alpha-2,6-sialyltranferase 1
BCMO1	36.4525	13.4806	59.4244	4.40812	2.14016	0.000872306	0.0151466	beta-carotene 15,15'-monooxygenase 1 ( a key enzyme in beta-carotene metabolism to vitamin A)
PLA2G16	1091.22	404.172	1778.28	4.39981	2.13744	2.34479e-05	0.000843966	phospholipase A2, group XVI
SNED1	463.602	171.819	755.385	4.3964	2.13632	3.22e-07	2.2e-05	sushi, nidogen and EGF-like domains 1 (a secreted protein that circulates in the blood plasma)
DHCR24	26775.6	10291.4	43259.9	4.2035	2.07159	0.00136819	0.0213639	24-dehydrocholesterol reductase
SLC9A9	572.016	221.683	922.349	4.16067	2.05681	8.24e-07	4.94e-05	solute carrier family 9, subfamily A (NHE9, cation proton antiporter 9), member 9 (May act in electroneutral exchange of protons for Na(+) across membranes)
GLB1L3	65.9233	25.8235	106.023	4.10569	2.03762	4.97726e-05	0.00159182	galactosidase, beta 1-like 3
ALPP	47.9931	19.0802	76.906	4.03067	2.01102	0.000175612	0.00439776	alkaline phosphatase, placental
RDH10	8133.35	3244.55	13022.1	4.01354	2.00488	8.87e-06	0.000373834	retinol dehydrogenase 10 (all-trans)
SYTL4	3561.79	1421.01	5702.56	4.01302	2.00469	7.97e-05	0.0023208	synaptotagmin-like 4 (Modulates exocytosis of dense-core granules and secretion of hormones)
GALC	1593.49	638.192	2548.79	3.99377	1.99775	0.000705325	0.012791	galactosylceramidase
GNG4	713.596	285.865	1141.33	3.99253	1.9973	1.27882e-06	7.20348e-05	guanine nucleotide binding protein (G protein), gamma 4 (Relaxin Signaling)
CYP27A1	2187.24	877.782	3496.7	3.98357	1.99406	6.42682e-05	0.00194693	cytochrome P450, family 27, subfamily A, polypeptide 1
ABAT	874.904	351.831	1397.98	3.97344	1.99039	8.93473e-07	5.29994e-05	4-aminobutyrate aminotransferase
RARRES3	2384.39	967.763	3801.02	3.92764	1.97366	0.000727978	0.013121	retinoic acid receptor responder (tazarotene induced) 3
GUCY1B3	613.091	254.717	971.465	3.8139	1.93127	5.47146e-06	0.000249339	guanylate cyclase 1, soluble, beta 3
CYP39A1	417.919	174.636	661.203	3.78618	1.92074	3.93096e-06	0.000188013	cytochrome P450, family 39, subfamily A, polypeptide 1
SDSL	127.646	53.7335	201.559	3.75109	1.90731	2.5275e-05	0.000894566	serine dehydratase-like
ACSM1	62.9162	26.5094	99.3229	3.7467	1.90562	0.00308888	0.0393578	acyl-CoA synthetase medium-chain family member 1 (GO:atty acid ligase activity and GTP binding)
GNA14	88.9765	37.569	140.384	3.7367	1.90177	6.23581e-05	0.00189447	guanine nucleotide binding protein (G protein), alpha 14
OAZ3	108.402	46.0872	170.717	3.70422	1.88917	0.00186718	0.0271214	ornithine decarboxylase antizyme 3 (OAZ3 probably plays a key role in spermatogenesis by regulating the intracellular concentration of polyamines in haploid germ cells)
CYP2G1P	80.9872	34.4398	127.535	3.70311	1.88874	0.0011577	0.0189629	cytochrome P450, family 2, subfamily G, polypeptide 1 pseudogene
MGAT4A	6002.69	2579.11	9426.27	3.65486	1.86982	3.21677e-06	0.000158863	mannosyl (alpha-1,3-)-glycoprotein beta-1,4-N-acetylglucosaminyltransferase, isozyme A (Involved in glucose transport )
PDE10A	3814.26	1639.27	5989.24	3.65361	1.86932	3.13301e-06	0.000156547	phosphodiesterase 10A
STS	3732.56	1611.59	5853.54	3.63215	1.86082	0.000307693	0.00677818	steroid sulfatase (microsomal), isozyme S
CYP24A1	28924.3	12534.9	45313.6	3.61499	1.85399	0.00316514	0.0400566	cytochrome P450, family 24, subfamily A, polypeptide 1 (Cytochrome P450 enzymes play important roles in hormone synthesis and breakdown)
SV2C	28.5422	12.4075	44.6769	3.6008	1.84832	0.00216547	0.0301943	synaptic vesicle glycoprotein 2C (Plays a role in the control of regulated secretion in neural and endocrine cells)
ENPP4	3898.64	1700.02	6097.26	3.58657	1.84261	4.62442e-06	0.000217266	ectonucleotide pyrophosphatase/phosphodiesterase 4 (putative)
SLC35F1	41.1505	18.015	64.286	3.56847	1.83531	0.000796065	0.0141173	solute carrier family 35, member F1 (Putative solute transporter)
SLC2A10	1580.57	693.275	2467.87	3.55972	1.83177	4.74472e-06	0.000219796	solute carrier family 2 (facilitated glucose transporter), member 10
AKR1C3	660.733	290.009	1031.46	3.55663	1.83051	0.00108397	0.0179557	aldo-keto reductase family 1, member C3
SLC43A2	3117.76	1373.88	4861.63	3.53861	1.82318	4.28e-05	0.00139991	solute carrier family 43 (amino acid system L transporter), member 2
GCNT2	2888.55	1272.91	4504.18	3.53848	1.82313	5.58e-06	0.000252842	glucosaminyl (N-acetyl) transferase 2, I-branching enzyme (I blood group) (enzyme responsible for formation of the blood group I antigen)
SLC25A45	358.864	158.201	559.527	3.53681	1.82245	1.18e-05	0.000475467	solute carrier family 25, member 45 (belongs to the SLC25 family of mitochondrial carrier proteins)
PDK4	13440.3	5953.28	20927.3	3.51526	1.81363	5.40306e-06	0.000247283	pyruvate dehydrogenase kinase, isozyme 4
PEX11A	833.187	370.405	1295.97	3.49879	1.80686	9.74e-06	0.00040469	peroxisomal biogenesis factor 11 alpha (May be involved in peroxisomal proliferation and may regulate peroxisomes division)
TGM2	27745.7	12347.7	43143.6	3.49405	1.8049	0.000328172	0.0071772	transglutaminase 2
CRAT	1359.54	605.96	2113.12	3.48723	1.80208	1.10974e-05	0.000452332	carnitine O-acetyltransferase (Carnitine acetylase is specific for short chain fatty acids)
PLA2G4D	68.2886	30.4963	106.081	3.47849	1.79846	0.000593078	0.0111358	phospholipase A2, group IVD (cytosolic)
PLSCR4	404.369	181.778	626.96	3.44904	1.78619	2.14709e-05	0.000786132	phospholipid scramblase 4
EPHX2	487.582	219.968	755.196	3.43322	1.77956	0.00170702	0.0253676	epoxide hydrolase 2, cytoplasmic (Plays a role in xenobiotic metabolism by degrading potentially toxic epoxides)
ASS1	45112.3	20565.1	69659.5	3.38726	1.76012	9.06428e-06	0.000380397	argininosuccinate synthase 1 (catalyzes the penultimate step of the arginine biosynthetic pathway)
CBR3	1158.3	528.089	1788.51	3.38677	1.75991	1.29e-05	0.000511724	carbonyl reductase 3 (NADPH-Dependent Carbonyl Reductase)
ACADL	163.984	75.363	252.605	3.35184	1.74495	0.000105072	0.0028978	acyl-CoA dehydrogenase, long chain (involved in fatty acid and branched chain amino-acid metabolism)
PIP5K1B	544.742	250.51	838.974	3.34906	1.74376	0.000649329	0.011918	phosphatidylinositol-4-phosphate 5-kinase, type I, beta (Participates in the biosynthesis of phosphatidylinositol 4,5-bisphosphate)
TDRKH	496.744	228.69	764.797	3.34424	1.74168	2.54e-05	0.000896325	tudor and KH domain containing (Participates in the primary piRNA biogenesis pathway and is required during spermatogenesis)
B3GALT4	595.973	274.398	917.549	3.34386	1.74151	0.000348446	0.00746681	UDP-Gal:betaGlcNAc beta 1,3-galactosyltransferase, polypeptide 4 (functionally limited to ganglioseries glycolipid biosynthesis)
ALDH6A1	737.697	340.285	1135.11	3.33577	1.73802	1.98e-05	0.000742537	aldehyde dehydrogenase 6 family, member A1
RSPH1	44.5286	20.5551	68.502	3.33261	1.73665	0.00143814	0.02213	radial spoke head 1 homolog (Chlamydomonas) (May play an important role in male meiosis (By similarity))
SCCPDH	6801.32	3150.33	10452.3	3.31785	1.73025	3.77094e-05	0.0012532	saccharopine dehydrogenase (putative)
PLA2G10	35.0901	16.3493	53.8309	3.29255	1.7192	0.00251858	0.033723	phospholipase A2, group X
SLC22A3	474.916	219.468	730.365	3.32789	1.73461	2.31e-05	0.000835111	solute carrier family 22 (organic cation transporter), member 3
ABHD3	2601.96	1213.17	3990.75	3.28952	1.71788	1.723e-05	0.000660462	abhydrolase domain containing 3
B3GNT3	5947.7	2828.34	9067.06	3.20579	1.68068	2.02807e-05	0.000753849	UDP-GlcNAc:betaGal beta-1,3-N-acetylglucosaminyltransferase 3
ABCA4	226.992	107.948	346.037	3.20559	1.68059	7.94453e-05	0.00231745	ATP-binding cassette, sub-family A (ABC1), member 4 (GO annotations: phospholipid-translocating ATPase activity and transporter activity)
MBOAT1	4630.52	2206.53	7054.51	3.19711	1.67677	4.17305e-05	0.00136758	membrane bound O-acyltransferase domain containing 1
PDE4B	30126.8	14360	45893.6	3.19593	1.67624	2.65858e-05	0.000933182	phosphodiesterase 4B, cAMP-specific
IDH2	3854.47	1844.06	5864.87	3.18041	1.66921	0.00147447	0.0225625	isocitrate dehydrogenase 2 (NADP+), mitochondrial
SPATA13	6821.8	3296.21	10347.4	3.13917	1.65038	3.69e-05	0.00123139	spermatogenesis associated 13
ATP6V0E2	201.019	98.137	303.9	3.09669	1.63073	0.00196024	0.028051	ATPase, H+ transporting V0 subunit e2
CPM	1201.08	587.895	1814.27	3.08605	1.62576	5.29362e-05	0.00167285	carboxypeptidase M (play important roles in the control of peptide hormone and growth factor activity )
PGM2L1	8546	4203.42	12888.6	3.06621	1.61646	4.99531e-05	0.0015952	phosphoglucomutase 2-like 1
ENTPD5	1373.11	675.46	2070.76	3.06571	1.61622	5.92e-05	0.00181666	ectonucleoside triphosphate diphosphohydrolase 5
MGST1	6138.84	3042.32	9235.36	3.03563	1.60199	5.09967e-05	0.00162121	microsomal glutathione S-transferase 1 (Membrane Associated Proteins in Eicosanoid and Glutathione metabolism family)
GNE	12782.8	6348.44	19217.2	3.02707	1.59792	5.76509e-05	0.0017828	glucosamine (UDP-N-acetyl)-2-epimerase/N-acetylmannosamine kinase ( a bifunctional enzyme that initiates and regulates the biosynthesis of N-acetylneuraminic acid (NeuAc), a precursor of sialic acids)
CST6	140.388	70.6591	210.116	2.97366	1.57224	0.00198698	0.0283381	cystatin E/M
KCNE3	52.266	26.3827	78.1493	2.96214	1.56664	0.00411992	0.04907	potassium voltage-gated channel, Isk-related family, member 3 (diverse function including smooth muscle contraction)
ACADSB	1235.63	623.892	1847.36	2.96102	1.56609	9.36724e-05	0.00264525	acyl-CoA dehydrogenase, short/branched chain
GALNT4	457.049	231.026	683.072	2.95669	1.56398	0.00012872	0.00344269	polypeptide N-acetylgalactosaminyltransferase 4
NAALADL2	706.35	357.07	1055.63	2.95637	1.56383	0.000100575	0.00279922	N-acetylated alpha-linked acidic dipeptidase-like 2
PLCH1	127.972	64.6916	191.252	2.95636	1.56382	0.000840974	0.0147093	phospholipase C, eta 1
ASAH1	5688.75	2880.95	8496.56	2.94922	1.56033	9.07312e-05	0.00257245	N-acylsphingosine amidohydrolase (acid ceramidase) 1
FAR2	51.2578	26.0319	76.4836	2.93807	1.55487	0.00247095	0.0333587	fatty acyl CoA reductase 2
PRSS3	2349.77	1200.55	3499	2.9145	1.54325	9.62e-05	0.00270351	protease, serine, 3
PDE5A	4434.02	2267.62	6600.42	2.91072	1.54138	0.000882909	0.0152932	phosphodiesterase 5A, cGMP-specific
PNKD	1902.63	995.649	2809.61	2.82189	1.49666	0.000266429	0.00609031	paroxysmal nonkinesigenic dyskinesia (Myofibrillogenesis Regulator 1)
SLC37A1	5607.28	2936.23	8278.32	2.81937	1.49537	0.000157087	0.00403863	solute carrier family 37 (glucose-6-phosphate transporter), member 1
PTGES	11369.2	5992.05	16746.3	2.79476	1.48272	0.00016763	0.00425361	prostaglandin E synthase
FAAH2	1684.61	890.424	2478.8	2.78384	1.47708	0.00021721	0.00515958	fatty acid amide hydrolase 2
GCHFR	139.565	74.546	204.584	2.7444	1.45649	0.00112443	0.0185536	GTP cyclohydrolase I feedback regulator (play a role in regulating phenylalanine metabolism in the liver and in the production of biogenic amine neurotransmitters and nitric oxide)
PAPSS2	539.236	288.125	790.348	2.74308	1.4558	0.000405037	0.00839978	3'-phosphoadenosine 5'-phosphosulfate synthase 2 (Bifunctional enzyme with both ATP sulfurylase and APS kinase activity, which mediates two steps in the sulfate activation pathway)
GUCY1A3	3757.91	2013.31	5502.51	2.73306	1.45052	0.00203828	0.0288566	guanylate cyclase 1, soluble, alpha 3
SLPI	10179.8	5458.99	14900.7	2.72957	1.44868	0.000272395	0.00618672	secretory leukocyte peptidase inhibitor ( a secreted inhibitor which protects epithelial tissues from serine proteases. It is found in various secretions including seminal plasma)
PYCARD	612.245	328.611	895.88	2.72626	1.44692	0.000899756	0.0154796	PYD and CARD domain containing (protein secretion)
ATP2C2	940.869	506.489	1375.25	2.71526	1.44109	0.000418544	0.00858764	ATPase, Ca++ transporting, type 2C, member 2
GMDS	4215.61	2272.65	6158.56	2.70985	1.43822	0.000269936	0.00614401	GDP-mannose 4,6-dehydratase
DHRS7	7251.34	3928.46	10574.2	2.6917	1.42852	0.000303837	0.00672813	dehydrogenase/reductase (SDR family) member 7
ATP1B1	27824.3	15156.3	40492.3	2.67165	1.41773	0.000303246	0.00672711	ATPase, Na+/K+ transporting, beta 1 polypeptide
FAM102A	12475.1	6800.34	18149.9	2.66897	1.41628	0.000436904	0.00887007	family with sequence similarity 102, member A (also known as Early estrogen-induced gene 1, may be involved in estrogen function)
ENOX1	427.432	233.697	621.167	2.658	1.41034	0.000589865	0.0111148	ecto-NOX disulfide-thiol exchanger 1 (involved in plasma membrane transport pathways)
OSCP1	166.642	92.3249	240.959	2.6099	1.38399	0.00154276	0.0234349	organic solute carrier partner 1
SLC40A1	2171.74	1207.1	3136.37	2.59826	1.37755	0.000526753	0.0101785	solute carrier family 40 (iron-regulated transporter), member 1
GK	8226.96	4577.48	11876.4	2.59454	1.37548	0.000669899	0.0122111	glycerol kinase (Key enzyme in the regulation of glycerol uptake and metabolism)
SQRDL	27570.6	15354.2	39786.9	2.59127	1.37366	0.000478501	0.00947013	sulfide quinone reductase-like (yeast) (Catalyzes the oxidation of hydrogen sulfide)
AUH	2276.39	1268.99	3283.79	2.58771	1.37168	0.000640521	0.0117767	AU RNA binding protein/enoyl-CoA hydratase
ACBD5	4487.37	2515.72	6459.03	2.56747	1.36035	0.000615545	0.0114287	acyl-CoA binding domain containing 5 (go:lipid binding and fatty-acyl-CoA binding)
TMEM165	30387.9	17047.5	43728.2	2.56508	1.359	0.00059128	0.0111316	transmembrane protein 165 (May function as a calcium/proton transporter involved in calcium and in lysosomal pH homeostasis and hence may play an indirect role in protein glycosylation.)
ARFGAP3	18210.5	10362.6	26058.4	2.51467	1.33037	0.000732662	0.0131743	ADP-ribosylation factor GTPase activating protein 3 (an androgen target gene, is a GTPase-activating protein (GAP) that associates with the Golgi apparatus and regulates the early secretory pathway of proteins)
BDH2	912.632	525.178	1300.09	2.47552	1.30773	0.00386567	0.0468826	3-hydroxybutyrate dehydrogenase, type 2
NSF	4650.03	2678.95	6621.12	2.47154	1.30541	0.00098911	0.0167102	N-ethylmaleimide-sensitive factor (Required for vesicle-mediated transport)
GSTA4	331.077	190.741	471.412	2.47148	1.30537	0.0014213	0.0219511	glutathione S-transferase alpha 4
H6PD	6932.74	4008.19	9857.3	2.45929	1.29824	0.00108817	0.0180112	hexose-6-phosphate dehydrogenase (glucose 1-dehydrogenase)
PLSCR1	5362.41	3101.8	7623.01	2.45761	1.29726	0.000987642	0.0167102	phospholipid scramblase 1
EHHADH	456.1	264.095	648.106	2.45406	1.29517	0.00154161	0.0234342	enoyl-CoA, hydratase/3-hydroxyacyl CoA dehydrogenase
RTP4	593.206	343.533	842.879	2.45356	1.29488	0.00121794	0.0196483	receptor (chemosensory) transporter protein 4
SLC12A2	13708.5	7967.47	19449.5	2.44112	1.28754	0.00395434	0.0476045	solute carrier family 12 (sodium/potassium/chloride transporter), member 2
NAAA	419.278	244.43	594.125	2.43065	1.28134	0.00193836	0.0278316	N-acylethanolamine acid amidase
SLC22A18	199.681	116.655	282.708	2.42346	1.27707	0.0024046	0.0326706	solute carrier family 22, member 18
SLC25A16	1462.09	857.798	2066.37	2.40893	1.26839	0.00143971	0.02213	solute carrier family 25 (mitochondrial carrier; Graves disease autoantigen), member 16
RDH11	11212.9	6611.6	15814.2	2.39189	1.25815	0.00135756	0.0212448	retinol dehydrogenase 11 (all-trans/9-cis/11-cis)
TMEM135	1358.89	801.342	1916.44	2.39153	1.25794	0.0015816	0.0239393	transmembrane protein 135 (May be involved in peroxisome organization)
REN	455.885	268.925	642.845	2.39042	1.25727	0.00208146	0.0293116	renin (an aspartyl protease)
SMPD1	2756.79	1631.02	3882.55	2.38044	1.25123	0.00146748	0.0224844	sphingomyelin phosphodiesterase 1, acid lysosomal
ODF3B	567.587	336.49	798.685	2.37358	1.24706	0.00192323	0.027683	outer dense fiber of sperm tails 3B
PPAPDC2	1304.18	776.81	1831.55	2.35779	1.23743	0.00175526	0.0258852	phosphatidic acid phosphatase type 2 domain containing 2 (Phosphatase that dephosphorylates presqualene diphosphate (PSDP) into presqualene monophosphate (PSMP))
SLC1A1	2167.82	1317.68	3017.95	2.29035	1.19557	0.00244353	0.0330888	solute carrier family 1 (neuronal/epithelial high affinity glutamate transporter, system Xag), member 1
SLC9A2	901.05	548.931	1253.17	2.28293	1.19088	0.00239239	0.0325653	solute carrier family 9, subfamily A (NHE2, cation proton antiporter 2), member 2
NEU1	5969.43	3666.17	8272.7	2.2565	1.17409	0.0029466	0.0379918	sialidase 1 (lysosomal sialidase) (Catalyzes the removal of sialic acid (N-acetylneuraminic acid) moities from glycoproteins and glycolipids)
CYB561D2	1096.53	678.676	1514.38	2.23137	1.15793	0.00411997	0.04907	cytochrome b561 family, member D2
SELM	1382.93	856.462	1909.4	2.22941	1.15666	0.00316959	0.0400889	Selenoprotein M (involved in translation)
ATP8A1	963.009	598.76	1327.26	2.21668	1.1484	0.00365353	0.0449255	ATPase, aminophospholipid transporter (APLT), class I, type 8A, member 1
LPIN2	3331.9	2075.9	4587.9	2.21008	1.1441	0.00369252	0.0452937	lipin 2 (play a role in human triglyceride metabolism)
MTHFR	3412.54	2126.48	4698.59	2.20956	1.14376	0.00359958	0.0443906	methylenetetrahydrofolate reductase (NAD(P)H)
MAN1A1	4387.13	2754.45	6019.81	2.18549	1.12795	0.00417316	0.0494538	mannosidase, alpha, class 1A, member 1
Cytokines, immunity, and inflammation
IGSF21	6.84037	0.586544	13.0942	22.3243	4.48054	0.000709148	0.0128494	immunoglobin superfamily, member 21
SAA2-SAA4	27.2559	4.24052	50.2713	11.855	3.56742	1.89e-07	1.41e-05	SAA2-SAA4 readthrough (Acute Phase Response Signaling)
GP2	274.544	47.1476	501.94	10.6461	3.41226	1.39e-05	0.000541853	glycoprotein 2 (zymogen granule membrane) (GO:antigen binding)
SYTL2	28463.1	4970.69	51955.6	10.4524	3.38576	1.55e-15	1.03e-12	synaptotagmin-like 2 (a synaptotagmin-like protein (SLP) that belongs to a C2 domain-containing protein family; specifically binds the GTP-bound form of Rab-27A; required for cytotoxic granule docking at the immunologic synapse)
CFB	75925.1	13870.8	137979	9.94744	3.31433	0.00356335	0.0440278	complement factor B
PIGR	174770	32450.6	317090	9.77146	3.28857	1.97e-07	1.46e-05	polymeric immunoglobulin receptor (This receptor binds polymeric IgA and IgM at the basolateral surface of epithelial cells)
MZB1	13.3972	2.56686	24.2275	9.43857	3.23857	0.000172723	0.00435623	marginal zone B and B1 cell-specific protein (associated with immunoglobulin M (IgM) heavy and light chains and promotes IgM assembly and secretion)
C2	728.212	159.047	1297.38	8.1572	3.02807	2.79e-07	1.96e-05	complement component 2
PALM3	100.59	23.3555	177.824	7.6138	2.92862	5.58e-06	0.000252842	paralemmin 3 (ATP-binding protein, which may act as a adapter in the Toll-like receptor (TLR) signaling)
LTB	576.577	135.27	1017.88	7.52481	2.91165	0.00189085	0.0273902	lymphotoxin beta (TNF superfamily, member 3)
CSF3R	16.8461	4.04176	29.6504	7.33601	2.87499	0.000211623	0.00505514	colony stimulating factor 3 receptor (granulocyte)
HLA-DMB	403.467	98.5547	708.38	7.18768	2.84553	0.000420568	0.00860794	major histocompatibility complex, class II, DM beta
IL17REL	129.966	32.1224	227.809	7.09191	2.82617	1.54e-09	2e-07	interleukin 17 receptor E-like
UBD	29020.4	7412.97	50627.9	6.82964	2.77181	0.0010227	0.0171143	ubiquitin D (regulates TNF-alpha-induced and LPS-mediated activation of the central mediator of innate immunity NF-kappa-B)
SAA1	2246.51	589.423	3903.59	6.62273	2.72743	0.000135055	0.00356277	serum amyloid A1 (Acute Phase Response Signaling)
LXN	7224.64	2059.61	12389.7	6.01554	2.5887	0.0010465	0.0174029	latexin (protein inhibitor of zinc-dependent metallocarboxypeptidases, May play a role in inflammation)
CCL22	22.9882	6.57021	39.4061	5.9977	2.58441	0.00022331	0.0052787	chemokine (C-C motif) ligand 22
CX3CL1	10362.5	2966.48	17758.6	5.98641	2.58169	3.86e-08	3.61e-06	chemokine (C-X3-C motif) ligand 1
COLEC12	442.816	126.792	758.84	5.9849	2.58133	2.21e-09	2.74e-07	collectin sub-family member 12 (a scavenger receptor, a cell surface glycoprotein that displays several functions associated with host defense)
C4BPA	21.0338	6.14282	35.9249	5.84827	2.54801	0.000378508	0.00797573	complement component 4 binding protein, alpha
NCCRP1	2164.38	637.688	3691.08	5.78822	2.53312	0.000186525	0.00460052	non-specific cytotoxic cell receptor protein 1 homolog (zebrafish)
HLA-DPA1	2245.42	661.877	3828.95	5.78499	2.53232	0.000625614	0.0115691	major histocompatibility complex, class II, DP alpha 1
HLA-DRA	11500.3	3395.77	19604.9	5.77331	2.5294	0.000255284	0.00587223	major histocompatibility complex, class II, DR alpha
ZBP1	84.2612	25.215	143.307	5.68341	2.50676	1.38e-05	0.000540733	Z-DNA binding protein 1 (ZBP1 recognizes DNA in the cytoplasm as an antiviral mechanism)
VTCN1	832.836	252.166	1413.51	5.60547	2.48683	0.000339257	0.00731418	V-set domain containing T cell activation inhibitor 1
VSIG2	1897.56	576.348	3218.77	5.58477	2.4815	7.62e-06	0.000326456	V-set and immunoglobulin domain containing 2
GOLM1	7849.75	2387.65	13311.8	5.5753	2.47905	0.000249151	0.00576358	golgi membrane protein 1 (Cellular response protein to viral infection)
HLA-DMA	1117	354.89	1879.11	5.29491	2.40461	0.00202288	0.0286577	major histocompatibility complex, class II, DM alpha
CCL28	1127.59	361.772	1893.4	5.2337	2.38783	9.5e-09	9.94e-07	chemokine (C-C motif) ligand 28
CIITA	738.224	242.841	1233.61	5.07989	2.3448	4.29e-05	0.00139991	class II, major histocompatibility complex, transactivator
TLR1	2168.03	750.216	3585.85	4.77976	2.25694	3.73e-08	3.51e-06	toll-like receptor 1
HLA-DPB1	1320.3	469.014	2171.58	4.6301	2.21104	0.00217782	0.0303266	major histocompatibility complex, class II, DP beta 1
TNFSF10	23174	8357.04	37990.9	4.54598	2.18459	2.86e-05	0.000994437	tumor necrosis factor (ligand) superfamily, member 10
C5	421.817	164.52	679.115	4.12785	2.04539	0.000420471	0.00860794	complement component 5
BANK1	80.184	32.2266	128.141	3.97626	1.99141	3.76e-05	0.00125082	B-cell scaffold protein with ankyrin repeats 1 ( Involved in B-cell receptor (BCR)-induced Ca(2+) mobilization from intracellular stores. Promotes Lyn-mediated phosphorylation of IP3 receptors 1 and 2)
TNFRSF19	508.488	204.941	812.034	3.96228	1.98633	1.35e-06	7.5e-05	tumor necrosis factor receptor superfamily, member 19
C1RL	2459.12	1010.65	3907.59	3.8664	1.95099	0.000484578	0.00957255	complement component 1, r subcomponent-like
EBI3	81.9075	33.9765	129.838	3.82142	1.93411	5.47e-05	0.00171481	Epstein-Barr virus induced 3 (Cytokine with pro- and anti-inflammatory properties)
CSF2RB	50.1606	21.102	79.2191	3.75409	1.90846	0.000366761	0.00778854	colony stimulating factor 2 receptor, beta, low-affinity (granulocyte-macrophage) (high affinity receptor for IL-3, IL-5 and CSF)
TNFRSF10C	285.917	123.285	448.55	3.63832	1.86327	7.01e-05	0.00209577	tumor necrosis factor receptor superfamily, member 10c, decoy without an intracellular domain
FUT2	1900.11	827.46	2972.76	3.59264	1.84504	1.2e-05	0.000483295	fucosyltransferase 2 (secretor status included) ( a Golgi stack membrane protein that is involved in the creation of a precursor of the H antigen)
CD74	23806.8	10386.4	37227.2	3.58424	1.84167	0.000306087	0.00674982	CD74 molecule, major histocompatibility complex, class II invariant chain
ITGAM	1803.08	795.018	2811.13	3.53594	1.82209	0.000206384	0.00495788	integrin, alpha M (complement component 3 receptor 3 subunit)
IL36RN	75.9888	34.1528	117.825	3.44993	1.78657	0.000499224	0.00979413	interleukin 36 receptor antagonist
GBP2	14712.2	6617.7	22806.8	3.44633	1.78506	7.6e-06	0.000326058	guanylate binding protein 2, interferon-inducible (Exhibits antiviral activity against influenza virus)
AGFG2	2093.23	976.419	3210.04	3.28757	1.71702	1.95e-05	0.000733858	ArfGAP with FG repeats 2 (a member of the HIV-1 Rev binding protein (HRB) family)
TNFSF15	10953.2	5128.62	16777.7	3.27139	1.7099	1.23e-05	0.000493055	tumor necrosis factor (ligand) superfamily, member 15
COLEC10	32.6413	15.3018	49.9808	3.26633	1.70767	0.00338754	0.0422915	collectin sub-family member 10 (C-type lectin) (bind to carbohydrate antigens on microorganisms facilitating their recognition and removal)
ILDR1	618.674	291.834	945.515	3.23991	1.69595	3.08e-05	0.00105784	immunoglobulin-like domain containing receptor 1
TLR6	491.954	232.84	751.068	3.22568	1.6896	4.12e-05	0.00135189	toll-like receptor 6
CLEC7A	133.087	63.5231	202.652	3.1902	1.67365	0.00111282	0.0183905	C-type lectin domain family 7, member A (plays a role in innate immune response)
TRIM2	12407	6003.21	18810.7	3.13345	1.64775	0.00010209	0.00283397	tripartite motif containing 2 (TRIM proteins are induced by interferons, which are important component of resistance to pathogens)
TNFRSF11B	418.342	203.572	633.112	3.11001	1.63692	0.000820664	0.014454	tumor necrosis factor receptor superfamily, member 11b
NEO1	3671.56	1818.49	5524.64	3.03804	1.60314	5.07e-05	0.00161383	neogenin 1 (a cell surface protein that is a member of the immunoglobulin superfamily)
HLA-DOA	1190.09	595.351	1784.84	2.99795	1.58398	0.00122987	0.0197917	major histocompatibility complex, class II, DO alpha
CD180	258.097	132.155	384.039	2.90598	1.53902	0.00300041	0.0386162	CD180 molecule (belongs to the family of pathogen receptors, Toll-like receptors (TLR))
BTN3A3	772.676	399.132	1146.22	2.87179	1.52195	0.000728463	0.013121	butyrophilin, subfamily 3, member A3 (The butyrophilin (BTN) genes are a group of major histocompatibility complex (MHC)-associated genes that encode type I membrane proteins with 2 extracellular immunoglobulin (Ig) domains and an intracellular B30.2 (PRYSPRY) domain.)
GBP3	10371.6	5439.92	15303.3	2.81315	1.49218	0.000125624	0.00337262	guanylate binding protein 3 (Exhibits antiviral activity against influenza virus)
IL17RB	659.63	346.121	973.139	2.81156	1.49137	0.000250379	0.0057794	interleukin 17 receptor B
TNFSF14	65.0443	34.2624	95.8262	2.79683	1.48379	0.00213003	0.0297587	tumor necrosis factor (ligand) superfamily, member 14
MAPK3	1969.36	1039.96	2898.76	2.78737	1.4789	0.0003308	0.00720502	mitogen-activated protein kinase 3 (important for the induction of T-cell anergy) PMID: 20186879
TRIM22	5185.22	2740.42	7630.01	2.78425	1.47729	0.000187611	0.00461703	tripartite motif containing 22 (The protein down-regulates transcription from the HIV-1 LTR promoter region, suggesting that function of this protein may be to mediate interferon's antiviral effects.)
HIVEP3	1420.17	750.672	2089.67	2.78373	1.47702	0.000314463	0.00689869	human immunodeficiency virus type I enhancer binding protein 3
IL1R1	4837.44	2568.26	7106.63	2.76711	1.46838	0.000202272	0.00487011	interleukin 1 receptor, type I
IL17RC	2457.69	1322.61	3592.77	2.71643	1.44171	0.000269617	0.00614333	interleukin 17 receptor C
BTN3A2	1363.95	752.266	1975.63	2.62624	1.393	0.00224342	0.0309927	butyrophilin, subfamily 3, member A2 (Plays a role in T-cell responses in the adaptive immune response.)
TRAFD1	10294.9	5902.12	14687.8	2.48856	1.31531	0.000821526	0.014454	TRAF-type zinc finger domain containing 1 (The innate immune system confers host defense against viral and microbial infection, and TRAFD1 is a negative feedback regulator that controls excessive immune responses)
SIAE	879.799	508.482	1251.11	2.46049	1.29894	0.00128091	0.0203603	sialic acid acetylesterase (Mutations in this gene are associated with susceptibility to autoimmune diseases)
IRF7	1621.35	938.978	2303.73	2.45344	1.29481	0.000998228	0.0167974	interferon regulatory factor 7
SERPING1	622.418	362.885	881.951	2.43039	1.28119	0.00169138	0.0252235	serpin peptidase inhibitor, clade G (C1 inhibitor), member 1 (Complement System related)
IFI35	902.076	528.593	1275.56	2.41312	1.2709	0.00141438	0.0218839	interferon-induced protein 35
CTSS	11936.9	7161.84	16711.9	2.33347	1.22248	0.00188739	0.0273775	cathepsin S (participate in the degradation of antigenic proteins to peptides for presentation on MHC class II molecules)
SOD2	604619	364757	844481	2.31519	1.21113	0.00338547	0.0422905	superoxide dismutase 2, mitochondrial
TMEM59	19375.9	11707.5	27044.4	2.31	1.20789	0.00220375	0.0305875	transmembrane protein 59 (Acts as a regulator of autophagy in response to S.aureus infection by promoting activation of LC3 and by interacting with ATG16L1, leading to promote a functional complex between LC3 and ATG16L1 and promoting LC3 lipidation and subsequent activation of autophagy.)
RIPK3	417.024	254.298	579.75	2.2798	1.18891	0.00329664	0.041449	receptor-interacting serine-threonine kinase 3 ( is a component of the tumor necrosis factor (TNF) receptor-I signaling complex)
RIPK2	2814.49	1717.07	3911.9	2.27824	1.18792	0.00230905	0.0316535	receptor-interacting serine-threonine kinase 2 ( is a component of signaling complexes in both the innate and adaptive immune pathways)
IL13RA1	5821.1	3602.75	8039.44	2.23147	1.158	0.0034003	0.042376	interleukin 13 receptor, alpha 1
SIGIRR	1650.67	1023.6	2277.74	2.22523	1.15395	0.00310476	0.0395044	single immunoglobulin and toll-interleukin 1 receptor (TIR) domain (Acts as a negative regulator of the Toll-like and IL-1R receptor signaling pathways)
Development & stem cells
DLL4	1715.46	295.624	3135.29	10.6057	3.40676	2.27087e-15	1.37784e-12	delta-like 4 (Drosophila) (a Notch ligand; activates Notch-1 and Notch-4) 18056450
IHH	58.3315	12.6361	104.027	8.2325	3.04133	1.70055e-05	0.000654218	indian hedgehog
EGF	180.964	43.6118	318.316	7.29885	2.86767	0.00204737	0.0289467	epidermal growth factor
OLFML3	68.038	16.6432	119.433	7.17609	2.8432	0.00152623	0.0232503	olfactomedin-like 3 (secreted scaffold protein that plays an essential role in dorsoventral patterning during early development)
BMP3	2955.99	735.685	5176.3	7.03603	2.81476	0.00267552	0.0352902	bone morphogenetic protein 3
INHBB	788.25	197.615	1378.89	6.97763	2.80274	0.00038622	0.0081016	inhibin, beta B (involved in pituitary hormone secretion and gonadal hormone secretion)
FGF13	559.641	142.913	976.37	6.83192	2.77229	9.66182e-11	1.72419e-08	fibroblast growth factor 13
EPHA5	20.9461	5.9324	35.9599	6.06161	2.5997	0.000165714	0.00422068	EPH receptor A5
BMF	1574.68	450.453	2698.9	5.99152	2.58292	9.97481e-08	8.37253e-06	Bcl2 modifying factor
HOXB3	387.307	147.955	626.659	4.23546	2.08252	7.19e-07	4.37e-05	homeobox B3
MESP1	43.7076	17.8864	69.5287	3.88725	1.95875	0.000280899	0.00633917	mesoderm posterior 1 homolog (mouse)
TGFB3	349.086	144.161	554.011	3.84299	1.94223	9.20618e-05	0.00260323	transforming growth factor, beta 3
WNT5A	715.715	304.27	1127.16	3.70447	1.88927	3.83321e-06	0.000185004	wingless-type MMTV integration site family, member 5A
BMP6	305.755	132.031	479.48	3.63157	1.8606	1.1777e-05	0.000475467	bone morphogenetic protein 6
VASN	2522.57	1152.7	3892.43	3.37679	1.75565	3.36125e-05	0.00113782	vasorin (May act as an inhibitor of TGF-beta signaling)
CXXC4	37.9961	17.4894	58.5028	3.34504	1.74202	0.00181857	0.0265788	CXXC finger protein 4 (negative regulator of the Wnt signaling pathway)
HOXB2	235.789	111.78	359.797	3.21881	1.68653	7.06546e-05	0.0021103	homeobox B2
PTCHD4	110.297	54.5573	166.036	3.04334	1.60565	0.000753233	0.0134644	patched domain containing 4 (Hedgehog Signaling inhibitor)
SOX4	32457.6	16210.3	48705	3.00458	1.58716	0.000216843	0.00515664	SRY (sex determining region Y)-box 4
BCL2A1	160.855	83.6799	238.03	2.84453	1.50819	0.000565884	0.0107535	BCL2-related protein A1
SMAD6	472.525	253.646	691.403	2.72586	1.44671	0.00271707	0.0356391	SMAD family member 6
EPS8	13018.6	7085.85	18951.3	2.67452	1.41928	0.00138101	0.0215008	epidermal growth factor receptor pathway substrate 8
PARD3B	1406.48	772.141	2040.82	2.64307	1.40221	0.000478256	0.00947013	par-3 family cell polarity regulator beta ( involved in asymmetrical cell division and cell polarization processes. May play a role in the formation of epithelial tight junctions)
KAZALD1	84.8116	46.5717	123.052	2.6422	1.40174	0.00245674	0.0332238	Kazal-type serine peptidase inhibitor domain 1 (IGFBP family Involved in the proliferation of osteoblasts during bone formation and bone regeneration)
FRAT1	340.74	191.22	490.261	2.56386	1.35832	0.00105583	0.0175386	frequently rearranged in advanced T-cell lymphomas 1 (The protein inhibits GSK-3-mediated phosphorylation of beta-catenin and positively regulates the Wnt signaling pathway)
BCL6	11002.4	6294.21	15710.6	2.49604	1.31964	0.000833901	0.0146595	B-cell CLL/lymphoma 6
STIL	380.425	226.45	534.399	2.35989	1.23872	0.00231745	0.0316958	SCL/TAL1 interrupting locus (Plays an important role in embryonic development as well as in cellular growth and proliferation)
TMEM8B	455.447	272.477	638.416	2.34301	1.22836	0.00327407	0.041263	transmembrane protein 8B (Inhibits the Wnt/beta-catenin signaling pathway.)
LTBP1	15612.1	9355.91	21868.2	2.33737	1.22488	0.00175008	0.0258611	latent transforming growth factor beta binding protein 1
ICK	3870.29	2344.3	5396.27	2.30187	1.2028	0.00248497	0.0334628	intestinal cell (MAK-like) kinase (May play a key role in the development of multiple organ systems)
ACVR1	3779.93	2354.24	5205.62	2.21116	1.14481	0.0033098	0.0415653	activin A receptor, type I (Activins are dimeric growth and differentiation factors which belong to the TGF-beta superfamily)
Non-coding RNAs (pseudogenes, asRNAs, miRNAs)
CYP4F30P	13.7528	0.340826	27.1649	79.703	6.31656	6.28e-08	5.42e-06	cytochrome P450, family 4, subfamily F, polypeptide 30, pseudogene
GDEP	22.9285	4.11979	41.7371	10.1309	3.34069	2.92156e-06	0.00014702	PCAT4 prostate cancer associated transcript 4 (non-protein coding)
VNN3	1299.69	274.318	2325.06	8.47577	3.08334	0.00175823	0.025893	vanin 3 ( it is classified as a pseudogene)
DNMBP-AS1	91.9445	23.1305	160.758	6.95006	2.79703	6.90418e-05	0.00207379	DNMBP antisense RNA 1
HMGN2P46	501.534	146.466	856.602	5.84846	2.54806	1.57072e-09	2.02156e-07	high mobility group nucleosomal binding domain 2 pseudogene 46
SULT1C2P1	22.4447	7.62256	37.2668	4.88901	2.28954	0.00061518	0.0114287	sulfotransferase family, cytosolic, 1C, member 2 pseudogene 1
RPLP0P2	170.339	62.1286	278.549	4.48343	2.1646	1.29106e-06	7.23404e-05	ribosomal protein, large, P0 pseudogene 2
MIR146A	38.9642	15.4128	62.5156	4.05608	2.02009	0.000346307	0.00742845	microRNA 146a
MIR497HG	34.6821	13.908	55.4562	3.98735	1.99543	0.000539627	0.0103706	mir-497-195 cluster host gene (non-protein coding)
ZDHHC8P1	82.1492	34.3507	129.948	3.78297	1.91952	4.86354e-05	0.00156015	zinc finger, DHHC-type containing 8 pseudogene 1
ZNF503-AS1	45.3861	20.6861	70.086	3.38807	1.76046	0.00104035	0.017355	ZNF503 antisense RNA 1
OR7E14P	112.119	52.7831	171.455	3.24829	1.69968	0.000212264	0.00506477	olfactory receptor, family 7, subfamily E, member 14 pseudogene
ZSCAN12P1	442.105	268.725	615.485	2.29039	1.19559	0.00276379	0.0361625	zinc finger and SCAN domain containing 12 pseudogene 1
Signal transduction
PEBP4	170.51	16.039	324.982	20.262	4.34071	7.83299e-05	0.00228805	phosphatidylethanolamine-binding protein 4 (May promote cellular resistance to TNF-induced apoptosis by inhibiting activation of the Raf-1/MEK/ERK pathway, JNK and phosphatidylethanolamine externalization)
LRRC26	123.093	12.2947	233.891	19.0236	4.24972	1.12394e-05	0.000456368	leucine rich repeat containing 26
DNAJC12	2299.61	321.464	4277.75	13.3071	3.73412	6.06927e-05	0.00185449	DnaJ (Hsp40) homolog, subfamily C, member 12 (important for protein translation, folding, unfolding, translocation, and degradation)
GPR158	18.9904	2.71379	35.267	12.9955	3.69994	0.000274859	0.00622272	G protein-coupled receptor 158
PPM1H	1304.01	198.399	2409.63	12.1454	3.60233	8.0394e-05	0.00232608	protein phosphatase, Mg2+/Mn2+ dependent, 1H
UPK1A	378.843	59.3062	698.379	11.7758	3.55776	0.00221143	0.0306722	uroplakin 1A (a member of the transmembrane 4 superfamily, mediate signal transduction events )
SNRPN	8.12329	1.30294	14.9437	11.4692	3.5197	0.00141489	0.0218839	small nuclear ribonucleoprotein polypeptide N
MEGF10	37.1943	6.10437	68.2842	11.1861	3.48364	5.59059e-07	3.51248e-05	multiple EGF-like-domains 10
TMC5	9143.91	1584.91	16702.9	10.5387	3.39762	2.46914e-13	8.156e-11	transmembrane channel-like 5 (may be a membrane ion channel)
VSTM5	11.1687	1.94985	20.3875	10.4559	3.38625	0.000332238	0.00721098	V-set and transmembrane domain containing 5
MS4A7	301.651	53.2411	550.062	10.3315	3.36898	1.58086e-13	5.50348e-11	membrane-spanning 4-domains, subfamily A, member 7
RGS6	12.8896	2.38946	23.3898	9.78875	3.29112	0.00152805	0.0232614	regulator of G-protein signaling 6
RGS11	17.2426	3.2095	31.2757	9.74472	3.28462	3.36482e-05	0.00113782	regulator of G-protein signaling 11
NOX1	96.0078	18.665	173.35	9.28744	3.21528	1.78545e-09	2.2569e-07	NADPH oxidase 1
JAKMIP1	22.262	4.41306	40.111	9.08916	3.18415	1.71646e-05	0.000659145	janus kinase and microtubule interacting protein 1 (May play a role in JAK1 signaling and regulate microtubule cytoskeleton rearrangements)
ARHGEF38	2535	507.702	4562.29	8.98616	3.1677	6.52725e-14	2.5669e-11	Rho guanine nucleotide exchange factor (GEF) 38
AVPR2	10.29	2.18702	18.3929	8.41003	3.07211	0.0013299	0.0209819	arginine vasopressin receptor 2
RNF186	37.8236	8.05674	67.5905	8.38932	3.06855	0.00017397	0.00438249	ring finger protein 186
SHC4	20.3594	4.45207	36.2667	8.14603	3.0261	0.000283538	0.0063784	SHC (Src homology 2 domain containing) family, member 4
UBXN10	46.3647	10.2279	82.5015	8.06635	3.01192	7.83861e-06	0.000334931	UBX domain protein 10 (the UBX protein domain is found in ubiquitin-regulatory proteins, which are members of the ubiquitination pathway)
WNK4	114.441	25.4394	203.442	7.99711	2.99948	5.43486e-10	8.0149e-08	WNK lysine deficient protein kinase 4
MS4A14	16.427	4.1326	28.7215	6.94998	2.79701	0.000274292	0.0062165	membrane-spanning 4-domains, subfamily A, member 14
GDA	20.633	5.21912	36.0468	6.90668	2.78799	0.000109787	0.00301219	guanine deaminase
SCUBE3	95.1476	24.356	165.939	6.81309	2.76831	8.05e-05	0.00232608	signal peptide, CUB domain, EGF-like 3 (Binds to TGFBR2 and activates TGFB signaling)
ARHGAP6	6321.84	1641.12	11002.6	6.70431	2.74509	2.92329e-11	6.02709e-09	Rho GTPase activating protein 6 (acts as a RAC1 guanine nucleotide exchange factor (GEF))
PLEKHG7	118.803	30.8781	206.728	6.69497	2.74308	8.1e-09	8.81e-07	pleckstrin homology domain containing, family G (with RhoGef domain) member 7
PLEKHB1	65.0682	17.0053	113.131	6.65268	2.73394	1.85302e-07	1.39541e-05	pleckstrin homology domain containing, family B (evectins) member 1 GO:(protein homodimerization activity and signal transducer activity)
CD177	288.315	78.9443	497.687	6.30427	2.65633	1.21532e-09	1.63345e-07	CD177 molecule (cell surface glycoprotein)
TSPAN8	1048.52	292.879	1804.17	6.16012	2.62296	3.04908e-10	4.83212e-08	tetraspanin 8
ERN2	1868.43	532.752	3204.11	6.01426	2.58839	9.72293e-06	0.00040469	endoplasmic reticulum to nucleus signaling 2 (Induces translational repression through 28S ribosomal RNA cleavage in response to ER stress)
VSTM2L	827.922	248.884	1406.96	5.65307	2.49903	3.80031e-07	2.54585e-05	V-set and transmembrane domain containing 2 like
EFCAB4A	1047.91	321.081	1774.73	5.52737	2.46659	0.000250163	0.0057794	EF-hand calcium binding domain 4A
CHN2	90.0101	27.6179	152.402	5.51825	2.46421	2.53396e-05	0.000895361	chimerin 2 ( GTPase-activating protein for p21-rac)
RASEF	14668.9	4519.76	24818.1	5.49101	2.45707	1.54282e-09	1.99929e-07	RAS and EF-hand domain containing
RASGEF1A	464.859	144.95	784.768	5.41405	2.43671	0.00135728	0.0212448	RasGEF domain family, member 1A
PRR4	18.462	5.76239	31.1616	5.40776	2.43503	0.00103688	0.0173106	proline rich 4 (lacrimal)
ZYG11A	55.8456	17.9345	93.7568	5.22774	2.38619	4.68891e-06	0.000218843	zyg-11 family member A, cell cycle regulator
PRR15L	1434.22	463.789	2404.65	5.1848	2.37429	8.07662e-09	8.81257e-07	proline rich 15-like
SORBS2	1985.35	647.052	3323.66	5.13661	2.36082	0.000895486	0.01546	sorbin and SH3 domain containing 2
TSPAN15	3975.46	1310.53	6640.39	5.06695	2.34112	1.06805e-08	1.10639e-06	tetraspanin 15
SELENBP1	1890.7	628.904	3152.5	5.01269	2.32559	1.31105e-08	1.3195e-06	selenium binding protein 1 (plays a selenium-dependent role in ubiquitination/deubiquitination-mediated protein degradation)
NECAB1	17.2479	5.76782	28.728	4.98074	2.31636	0.0014806	0.0226365	N-terminal EF-hand calcium binding protein 1
NEURL3	3088.72	1047.16	5130.29	4.89926	2.29256	0.0017	0.0253027	neuralized E3 ubiquitin protein ligase 3
March.3	1703.39	580.6	2826.17	4.86767	2.28323	2.77634e-08	2.6678e-06	MARCH3 membrane-associated ring finger (C3HC4) 3, E3 ubiquitin protein ligase
LCN2	24037.9	8276.19	39799.7	4.80894	2.26572	3.32025e-08	3.16183e-06	lipocalin 2 ( involved in multiple processes such as apoptosis, innate immunity and renal development)
PAPLN	1174.65	408.004	1941.31	4.75806	2.25037	6.26508e-06	0.000275462	papilin, proteoglycan-like sulfated glycoprotein
RAB27B	8032.07	2799.57	13264.6	4.73807	2.2443	3.58e-08	3.37e-06	RAB27B, member RAS oncogene family
ELFN2	24.4443	8.6103	40.2784	4.67793	2.22587	0.00248663	0.033464	extracellular leucine-rich repeat and fibronectin type III domain containing 2 ( Inhibits phosphatase activity of protein phosphatase 1 (PP1) complexes)
RAB37	32.5982	11.5345	53.6619	4.65231	2.21795	0.000216791	0.00515664	RAB37, member RAS oncogene family
PRR15	643.037	231.003	1055.07	4.56734	2.19136	1.34613e-07	1.08379e-05	proline rich 15
ARHGAP44	1441.21	524.493	2357.92	4.49562	2.16852	1.09611e-05	0.000448495	Rho GTPase activating protein 44
RAB17	358.718	131.185	586.25	4.46886	2.15991	0.00166822	0.0249348	RAB17, member RAS oncogene family
KDELR3	185.241	68.4767	302.004	4.41032	2.14088	1.02096e-06	5.92381e-05	KDEL (Lys-Asp-Glu-Leu) endoplasmic reticulum protein retention receptor 3
GPR37L1	198.498	74.9203	322.075	4.2989	2.10397	1.3952e-06	7.69572e-05	G protein-coupled receptor 37 like 1
CASP10	2429.14	948.137	3910.15	4.12404	2.04406	2.50773e-06	0.000128323	caspase 10, apoptosis-related cysteine peptidase
TP53INP2	684.895	267.529	1102.26	4.12016	2.0427	6.44303e-07	3.96592e-05	tumor protein p53 inducible nuclear protein 2
TP53INP1	3772.48	1483.16	6061.79	4.08708	2.03107	0.000172426	0.00435392	tumor protein p53 inducible nuclear protein 1
PTPRD	110.795	44.0075	177.583	4.03529	2.01267	2.07544e-05	0.000765176	protein tyrosine phosphatase, receptor type, D
GPR110	39918.3	15877.2	63959.4	4.02837	2.0102	5.22733e-07	3.31366e-05	G protein-coupled receptor 110
DNAJC22	48.6577	19.4167	77.8987	4.01194	2.0043	0.000158809	0.00407796	DnaJ (Hsp40) homolog, subfamily C, member 22
GMPR	557.483	224.051	890.915	3.97639	1.99146	1.55727e-06	8.41478e-05	guanosine monophosphate reductase (catalyzes the irreversible NADPH-dependent deamination of GMP to IMP)
BCL2L15	353.536	143.368	563.704	3.93188	1.97522	0.000479944	0.00948985	BCL2-like 15 (Pro-Apoptotic Bcl-2 Protein)
GPR37	368.529	149.884	587.174	3.91752	1.96994	0.00151138	0.0230573	G protein-coupled receptor 37 (endothelin receptor type B-like)
TSPAN1	22284	9174.96	35393	3.85756	1.94769	1.14736e-06	6.56748e-05	tetraspanin 1 (cell-surface proteins)
ASAP3	1974.95	823.295	3126.6	3.79767	1.92511	1.70807e-06	9.15975e-05	ArfGAP with SH3 domain, ankyrin repeat and PH domain 3 (a member of a subfamily of ADP-ribosylation factor(Arf) GTPase-activating proteins)
RASD2	204.38	85.3353	323.424	3.79004	1.92221	0.000181152	0.00449409	RASD family, member 2 (GTPase signaling protein)
ARHGEF26	590.345	246.554	934.136	3.78877	1.92173	4.4401e-06	0.000209533	Rho guanine nucleotide exchange factor (GEF) 26
DOCK10	113.297	47.3712	179.222	3.78336	1.91967	8.01387e-05	0.00232608	dedicator of cytokinesis 10 (binds to G proteins)
CARHSP1	5811.61	2457.98	9165.24	3.72878	1.8987	2.47841e-05	0.000881707	calcium regulated heat stable protein 1, 24kDa (Binds mRNA and regulates the stability of target mRNA)
RNF224	32.1586	13.6928	50.6245	3.69716	1.88642	0.00126729	0.0201589	ring finger protein 224
DAPK2	2986.23	1283.45	4689.01	3.65345	1.86926	0.00378857	0.0461319	death-associated protein kinase 2
ERBB3	25851.6	11189.1	40514	3.62085	1.85633	0.000919039	0.015752	v-erb-b2 avian erythroblastic leukemia viral oncogene homolog 3
ARRB1	2171.52	955.567	3387.47	3.54498	1.82578	5.97942e-06	0.000265647	arrestin, beta 1
RALGAPA2	8590.28	3839.21	13341.3	3.47502	1.79702	0.000224352	0.00529372	Ral GTPase activating protein, alpha subunit 2 (catalytic)
ARHGAP26	10635.3	4756.77	16513.8	3.47164	1.79562	6.58561e-06	0.000288355	Rho GTPase activating protein 26
CDK19	2284.57	1023.95	3545.18	3.46225	1.79171	7.39336e-06	0.000317852	cyclin-dependent kinase 19
RNASE4	2187.97	1001.26	3374.68	3.37043	1.75293	1.05856e-05	0.000434807	ribonuclease, RNase A family, 4
PKIB	85.3595	39.4354	131.284	3.32908	1.73513	0.000305504	0.00674395	protein kinase (cAMP-dependent, catalytic) inhibitor beta ( play a role in the protein kinase A (PKA) pathway)
FNIP2	7206.28	3340.22	11072.3	3.31486	1.72895	7.38966e-05	0.00218561	folliculin interacting protein 2 (May play a role in the signal transduction pathway of apoptosis induced by O6-methylguanine-mispaired lesions )
POPDC2	126.135	58.666	193.603	3.3001	1.72251	0.000578929	0.0109281	popeye domain containing 2 (a member of the POP family of proteins)
ANG	755.294	351.453	1159.14	3.29813	1.72165	1.89853e-05	0.000718666	angiogenin, ribonuclease, RNase A family, 5
RAP1GAP	533.926	248.649	819.204	3.29462	1.72011	2.16354e-05	0.000788076	RAP1 GTPase activating protein (play key roles in receptor-linked signaling pathways that control cell growth and differentiation)
SRCIN1	110.686	52.083	169.289	3.25036	1.7006	0.000175182	0.00439216	SRC kinase signaling inhibitor 1
KALRN	437.126	206.554	667.698	3.23257	1.69268	4.38019e-05	0.00142229	kalirin, RhoGEF kinase (Promotes the exchange of GDP by GTP. Activates specific Rho GTPase family members)
SH3BGRL2	6886.95	3260.08	10513.8	3.22502	1.68931	0.00201144	0.028606	SH3 domain binding glutamate-rich protein like 2 (may have a role as a regulator of redox activity)
MYZAP	2772.67	1317.52	4227.81	3.2089	1.68208	0.00209353	0.0293797	myocardial zonula adherens protein (Plays a role in cellular signaling via Rho-related GTP-binding proteins and subsequent activation of transcription factor SRF)
RGL1	1416.86	679.209	2154.51	3.17209	1.66544	4.00069e-05	0.00132334	ral guanine nucleotide dissociation stimulator-like 1 (Probable guanine nucleotide exchange factor: Rho GTPase activity)
RAB6B	76.537	36.8703	116.204	3.15169	1.65613	0.00143648	0.02213	RAB6B, member RAS oncogene family
BBC3	3151.93	1533.97	4769.88	3.1095	1.63668	0.000118656	0.00320998	BCL2 binding component 3 (Essential mediator of p53/TP53-dependent and p53/TP53-independent apoptosis)
ARHGEF37	1131.62	550.989	1712.24	3.10758	1.63579	4.0886e-05	0.00134822	Rho guanine nucleotide exchange factor (GEF) 37
NUCB2	4557.92	2222.55	6893.3	3.10153	1.63298	0.000269375	0.00614333	nucleobindin 2 (May have a role in calcium homeostasis)
SHC2	1805.46	888.452	2722.48	3.06429	1.61555	5.17797e-05	0.00164364	SHC (Src homology 2 domain containing) transforming protein 2
RNF213	36549.6	18261.7	54837.5	3.00286	1.58634	5.78171e-05	0.0017828	ring finger protein 213
SBK1	118.016	59.1184	176.913	2.99252	1.58136	0.000465045	0.0092904	SH3 domain binding kinase 1
BSPRY	1532.05	767.867	2296.22	2.99039	1.58033	7.32341e-05	0.00217207	B-box and SPRY domain containing
REEP6	128.123	64.3735	191.873	2.98063	1.57562	0.000401116	0.00833473	receptor accessory protein 6
TSPAN12	994.976	505.128	1484.82	2.9395	1.55557	0.000125187	0.00336516	tetraspanin 12
PRRT3	261.873	134.091	389.654	2.9059	1.53898	0.00023328	0.00546791	proline-rich transmembrane protein 3
MCF2L	1321.97	679.044	1964.9	2.89362	1.53288	0.000113963	0.0031067	MCF.2 cell line derived transforming sequence-like (Guanine nucleotide exchange factor)
TRIB2	22368.6	11560.7	33176.5	2.86977	1.52093	0.000128035	0.00342869	tribbles pseudokinase 2 (The Tribbles proteins interact and modulate the activity of signal transduction pathways in a number of physiological and pathological processes)
SLC9A3R2	2428.96	1261.4	3596.52	2.85123	1.51158	0.00063009	0.0116252	solute carrier family 9, subfamily A (NHE3, cation proton antiporter 3), member 3 regulator 2 (a member of the NHERF family of PDZ scaffolding proteins. These proteins mediate many cellular processes by binding to and regulating the membrane expression and protein-protein interactions of membrane receptors and transport proteins.)
RBM47	18697	9736.05	27657.9	2.84077	1.50628	0.000131556	0.00349324	RNA binding motif protein 47
CAPS	379.528	197.884	561.173	2.83587	1.50379	0.0019466	0.027931	calcyphosine (Calcium-binding protein. May play a role in cellular signaling events)
TBC1D8B	1034.24	540.201	1528.28	2.8291	1.50034	0.000294068	0.00654593	TBC1 domain family, member 8B (with GRAM domain)
TK1	299.385	156.59	442.18	2.82381	1.49764	0.00300633	0.0386689	thymidine kinase 1, soluble
RNF144A	1657.95	872.305	2443.6	2.80132	1.4861	0.00184405	0.0268404	ring finger protein 144A (mediators of ubiquitin ligase activity)
MAR.2	410.6	217.517	603.684	2.77534	1.47267	0.000338664	0.00730881	MARCH2 (MARCH family of membrane-bound E3 ubiquitin ligases)
ARHGAP28	960.475	515.969	1404.98	2.723	1.44519	0.00281927	0.0367075	Rho GTPase activating protein 28
RNF150	132.282	71.4814	193.082	2.70115	1.43357	0.0013391	0.0210957	ring finger protein 150
DOCK4	1123.89	608.025	1639.76	2.69687	1.43128	0.000336153	0.00728422	dedicator of cytokinesis 4
LNX1	1640.51	889.943	2391.07	2.68677	1.42587	0.000330986	0.00720502	ligand of numb-protein X 1, E3 ubiquitin protein ligase
DOK1	169.573	92.3762	246.769	2.67135	1.41757	0.00120286	0.0194695	docking protein 1, 62kDa (downstream of tyrosine kinase 1)
ALPK1	2003.48	1095.8	2911.16	2.65666	1.40961	0.00050987	0.00994269	alpha-kinase 1
ANKRD44	337.116	184.565	489.666	2.65308	1.40767	0.00074224	0.0133236	ankyrin repeat domain 44
RNFT1	1053.44	579.973	1526.91	2.63272	1.39655	0.000515973	0.0100275	ring finger protein, transmembrane 1
PPP3CA	10016.2	5573.03	14459.3	2.59451	1.37546	0.000475678	0.00944065	protein phosphatase 3, catalytic subunit, alpha isozyme
MAP3K13	7886.99	4419.69	11354.3	2.56903	1.36122	0.000535664	0.0103038	mitogen-activated protein kinase kinase kinase 13
RNF24	3343.16	1874.71	4811.61	2.56659	1.35985	0.000520874	0.0100832	ring finger protein 24
TBC1D9	5175.52	2903.97	7447.07	2.56444	1.35865	0.000620855	0.0114948	TBC1 domain family, member 9 (with GRAM domain)
DNAJC28	133.462	74.9574	191.966	2.561	1.35671	0.00234898	0.032079	DnaJ (Hsp40) homolog, subfamily C, member 28
APAF1	3505.37	1978.22	5032.51	2.54395	1.34707	0.00208044	0.0293116	apoptotic peptidase activating factor 1
TRIM62	735.802	415.69	1055.91	2.54015	1.34491	0.000781798	0.0139281	tripartite motif containing 62 (a E3 ubiquitin ligase whose activity is dependent on E2 ubiquitin-conjugating enzyme UBE2D2)
CAB39L	2410.4	1363.79	3457.01	2.53485	1.3419	0.000738038	0.0132597	calcium binding protein 39-like
SORBS1	1285.84	728.42	1843.25	2.53048	1.33941	0.000815626	0.0143979	sorbin and SH3 domain containing 1 (functions in the signaling and stimulation of insulin)
RHOF	1297.76	737.931	1857.6	2.5173	1.33188	0.000687423	0.0124984	ras homolog family member F (in filopodia)
CPEB3	937.794	533.375	1342.21	2.51645	1.33139	0.00266834	0.0352393	cytoplasmic polyadenylation element binding protein 3
RAB19	128.957	73.4466	184.468	2.51159	1.3286	0.0029073	0.037692	RAB19, member RAS oncogene family
TBC1D1	10117.2	5765.44	14469	2.50961	1.32746	0.000792629	0.0140856	TBC1 (tre-2/USP6, BUB2, cdc16) domain family, member 1 (May act as a GTPase-activating protein for Rab family protein(s))
APPL2	4060.18	2313.95	5806.4	2.5093	1.32728	0.000840269	0.0147093	adaptor protein, phosphotyrosine interaction, PH domain and leucine zipper containing 2 (one of two effectors of the small GTPase RAB5A/Rab5, which are involved in a signal transduction pathway)
GOLPH3L	6201.19	3536.1	8866.28	2.50736	1.32617	0.0020125	0.028606	golgi phosphoprotein 3-like
RAB11FIP4	2507.37	1444.8	3569.94	2.47089	1.30503	0.00100466	0.0168789	RAB11 family interacting protein 4 (class II) (Rab GTPase family )
TMEM66	13577.6	7859.66	19295.5	2.45501	1.29573	0.000982616	0.0166482	transmembrane protein 66 (Negative regulator of store-operated Ca(2+) entry (SOCE) involved in protecting cells from Ca(2+) overfilling.)
PDZRN3	706.878	409.384	1004.37	2.45338	1.29477	0.00295011	0.0379918	PDZ domain containing ring finger 3 (E3 ubiquitin-protein ligase)
REPS2	2099.48	1219.92	2979.03	2.44199	1.28805	0.0011871	0.0192878	RALBP1 associated Eps domain containing 2 (Involved in growth factor signaling through its influence on the Ral signaling pathway)
SECISBP2L	7175.36	4184.6	10166.1	2.42941	1.28061	0.00114301	0.0188163	SECIS binding protein 2-like
TSPAN6	3924.22	2297.62	5550.81	2.41589	1.27256	0.00136801	0.0213639	tetraspanin 6
RASGEF1B	1962.49	1160.12	2764.85	2.38324	1.25293	0.00141636	0.0218906	RasGEF domain family, member 1B
SCARNA6	7391.35	4372.44	10410.3	2.38088	1.25149	0.00126664	0.0201589	small Cajal body-specific RNA 6 (an RNA gene, and is affiliated with the scaRNA class)
CALHM2	381.408	226.589	536.228	2.36653	1.24277	0.00267811	0.0353025	calcium homeostasis modulator 2
RWDD2A	445.893	265.08	626.706	2.36421	1.24136	0.00215617	0.0300843	RWD domain containing 2A
DEPTOR	400.706	238.986	562.426	2.35338	1.23474	0.0023716	0.0323283	DEP domain containing MTOR-interacting protein
LRTOMT	215.339	128.866	301.813	2.34207	1.22778	0.00386472	0.0468826	leucine rich transmembrane and O-methyltransferase domain containing
PTTG1IP	36450	21936.7	50963.3	2.3232	1.21612	0.00192433	0.027683	pituitary tumor-transforming 1 interacting protein (May facilitate PTTG1 nuclear translocation)
STK38	8940.86	5443.74	12438	2.28482	1.19208	0.00247073	0.0333587	serine/threonine kinase 38 (Negative regulator of MAP3K1/2 signaling)
RP2	3836.79	2347.55	5326.04	2.26877	1.18191	0.0024742	0.0333812	retinitis pigmentosa 2 (X-linked recessive) (a GTPase-activating protein)
ARHGEF3	3409.67	2087.97	4731.36	2.266	1.18015	0.00277578	0.0362626	Rho guanine nucleotide exchange factor (GEF) 3
TOM1	2619.96	1605.79	3634.13	2.26314	1.17833	0.00270979	0.0355655	target of myb1 (chicken) (May be involved in intracellular trafficking)
PARP9	3907.59	2397.11	5418.06	2.26024	1.17648	0.00260039	0.034449	poly (ADP-ribose) polymerase family, member 9 (PARP catalyzes the post-translational modification of proteins by the addition of multiple ADP-ribose moieties)
SORT1	5113.34	3152.86	7073.81	2.24362	1.16583	0.00304614	0.0390627	sortilin 1 (Functions as a sorting receptor in the Golgi compartment and as a clearance receptor on the cell surface.)
NEK6	1577.35	973.246	2181.46	2.24143	1.16442	0.0033683	0.0421931	NIMA-related kinase 6 (a kinase required for progression through the metaphase portion of mitosis)
OTUB2	630.841	391.069	870.613	2.22624	1.15461	0.00363208	0.0447135	OTU deubiquitinase, ubiquitin aldehyde binding 2
FNBP1L	10042.6	6232.95	13852.3	2.22242	1.15213	0.00324832	0.0410115	formin binding protein 1-like (involved in a pathway that links cell surface signals to the actin cytoskeleton)
HINT3	3265.16	2027.28	4503.05	2.22123	1.15136	0.00332122	0.041684	histidine triad nucleotide binding protein 3
OPHN1	1524.67	948.522	2100.82	2.21483	1.1472	0.00364502	0.0448468	oligophrenin 1 (Rho-GTPase-activating protein)
MARCH.8	873.58	543.806	1203.35	2.21284	1.1459	0.00417697	0.0494713	MARCH8 membrane-associated ring finger (C3HC4) 8, E3 ubiquitin protein ligase
CDC14A	1422.14	887.207	1957.08	2.20588	1.14136	0.00368315	0.0452112	cell division cycle 14A
TMPRSS13	1351.44	844.122	1858.75	2.20199	1.13881	0.00385379	0.0468455	transmembrane protease, serine 13
TP53I3	1617.78	1010.82	2224.74	2.20093	1.13811	0.0038841	0.0470255	tumor protein p53 inducible protein 3 (involved in the generation of ROS)
VAMP8	6160.77	3871.14	8450.39	2.18292	1.12626	0.0041011	0.0489825	vesicle-associated membrane protein 8 (nvolved in the homotypic fusion of early and late endosomes)
Others (miscellaeneous & and unknown)
C1orf150	7.05402	0.340826	13.7672	40.3936	5.33606	0.000149155	0.00386431	#N/A
DNASE2B	17.8422	1.60475	34.0797	21.2368	4.40849	2.5e-07	1.79e-05	deoxyribonuclease II beta
CCDC83	18.1071	1.89802	34.3161	18.0799	4.17632	5.78703e-07	3.61451e-05	coiled-coil domain containing 83
LOC283587	8.08807	0.92737	15.2488	16.443	4.0394	0.000573245	0.0108401	#N/A
BEND4	130.11	15.6842	244.536	15.5913	3.96267	0.000112031	0.00306189	BEN domain containing 4
LOC440905	16.0828	1.98032	30.1854	15.2427	3.93005	3.71389e-06	0.00018089	#N/A
TMEM26	16.4727	2.09619	30.8491	14.7168	3.87939	2.88e-05	0.00100252	transmembrane protein 26
ANKFN1	38.5331	5.15508	71.9111	13.9496	3.80215	0.000415908	0.00855736	ankyrin-repeat and fibronectin type III domain containing 1
GKN2	15.5761	2.14374	29.0084	13.5317	3.75827	0.00342174	0.0425933	gastrokine 2
LOC283194	27.0412	3.74422	50.3382	13.4442	3.74892	9.10007e-08	7.72996e-06	#N/A
LOC283177	9.18705	1.34622	17.0279	12.6487	3.66092	0.000475387	0.00944065	#N/A
LOC400643	17.5392	2.5754	32.503	12.6206	3.6577	5.60907e-06	0.000253435	#N/A
WDR86	19.0035	2.96378	35.0432	11.8238	3.56362	3.98007e-06	0.000189934	WD repeat domain 86
C10orf81	206.988	34.6547	379.321	10.9457	3.4523	0.00191182	0.0275999	#N/A
SHISA6	66.6558	11.9704	121.341	10.1368	3.34153	7.47833e-10	1.05172e-07	shisa family member 6
MCTP1	88.708	17.7968	159.619	8.96896	3.16494	0.00195589	0.0280076	multiple C2 domains, transmembrane 1
LRRC31	71.7712	14.7446	128.798	8.73527	3.12685	2.56e-09	3.12e-07	leucine rich repeat containing 31
KLHDC7A	109.759	22.9269	196.591	8.57468	3.10008	3.66584e-10	5.56055e-08	kelch domain containing 7A
C1orf168	108.584	23.5323	193.637	8.22856	3.04064	5.30013e-08	4.68973e-06	chromosome 1 open reading frame 168
LOC728606	75.7136	17.8815	133.546	7.46838	2.9008	0.0021847	0.0304025	#N/A
ATP2A3	2394.5	571.311	4217.69	7.38246	2.8841	6.68e-12	1.73e-09	ATPase, Ca++ transporting, ubiquitous (one of the SERCA Ca(2+)-ATPases)
IQCD	228.673	55.5036	401.843	7.23994	2.85598	2.66011e-10	4.31222e-08	IQ motif containing D
CCDC89	56.1271	13.7489	98.5054	7.16461	2.84089	1.14505e-07	9.40731e-06	coiled-coil domain containing 89
LOC286002	389.56	99.0565	680.064	6.86541	2.77935	0.00353493	0.0437663	#N/A
C8orf4	18044.9	4659.14	31430.7	6.74604	2.75404	0.000195316	0.00475218	chromosome 8 open reading frame 4
C12orf74	78.8867	20.4338	137.34	6.72121	2.74872	6.16375e-08	5.35131e-06	chromosome 12 open reading frame 74
C5orf49	29.0004	7.68293	50.3178	6.5493	2.71134	1.80999e-05	0.000687601	chromosome 5 open reading frame 49
LOC100507421	1379.62	381.326	2377.91	6.23591	2.6406	2.21735e-10	3.70769e-08	#N/A
SOWAHA	93.5208	26.4522	160.589	6.07093	2.60192	1.13646e-07	9.40731e-06	sosondowah ankyrin repeat domain family member A
C1orf130	316.086	94.1842	537.988	5.71208	2.51402	0.0013959	0.0216703	#N/A
SIDT1	779.156	235.673	1322.64	5.61218	2.48856	2.39643e-09	2.94165e-07	SID1 transmembrane family, member 1
TMEM140	726.571	225.519	1227.62	5.44355	2.44455	3.47e-05	0.00116949	transmembrane protein 140
C9orf152	388.824	120.735	656.914	5.44096	2.44386	8.08955e-09	8.81257e-07	chromosome 9 open reading frame 152
CCDC160	104.267	32.595	175.938	5.3977	2.43235	3.26205e-07	2.20614e-05	coiled-coil domain containing 160
C12orf34	808.76	253.977	1363.54	5.36876	2.42459	2.0094e-05	0.000749942	#N/A
TMEM156	108.416	34.3094	182.522	5.31989	2.4114	9.3e-07	5.47e-05	transmembrane protein 156
LURAP1L	7549.31	2413.67	12685	5.25547	2.39382	0.000380122	0.00800028	leucine rich adaptor protein 1-like
C11orf96	195.612	65.0809	326.143	5.01134	2.3252	1.87537e-07	1.40725e-05	chromosome 11 open reading frame 96
LOC100133286	16.2703	5.42272	27.1179	5.00078	2.32215	0.0020813	0.0293116	#N/A
FAM3B	1364.77	458.507	2271.02	4.95308	2.30833	0.00257219	0.0342324	family with sequence similarity 3, member B
FAM83E	817.462	276.015	1358.91	4.92332	2.29963	1.56909e-07	1.23412e-05	family with sequence similarity 83, member E
TRIM58	67.9309	22.9622	112.9	4.91676	2.29771	0.00212581	0.0297193	tripartite motif containing 58
C11orf75	508.793	175.477	842.109	4.79897	2.26272	2.39168e-06	0.000123276	#N/A
MFSD6L	119.181	41.5766	196.786	4.73309	2.24278	1.4859e-06	8.04964e-05	major facilitator superfamily domain containing 6-like
C4orf34	3648.85	1296.65	6001.04	4.6281	2.21042	5.15373e-08	4.57927e-06	#N/A
C16orf89	188.137	67.7819	308.492	4.55124	2.18626	8.96976e-07	5.3059e-05	chromosome 16 open reading frame 89
CCDC136	74.2262	26.7509	121.701	4.54944	2.18569	1.04779e-05	0.000432896	coiled-coil domain containing 136
TMEM56	1500.09	543.97	2456.21	4.51535	2.17484	1.22e-07	9.95e-06	transmembrane protein 56
LOC100506100	39.4193	14.9086	63.9301	4.28815	2.10035	0.000199708	0.00482479	#N/A
ANKRD36B	5017	1919.68	8114.32	4.2269	2.0796	0.000371431	0.00786798	ankyrin repeat domain 36B
CLUL1	61.3262	23.5786	99.0738	4.20185	2.07102	5.78428e-05	0.0017828	clusterin-like 1 (retinal)
LOC729178	33.6879	12.9721	54.4036	4.19389	2.06829	0.000405812	0.00840239	#N/A
TTC39A	3223.31	1271.48	5175.15	4.07018	2.02509	4.99555e-07	3.18575e-05	tetratricopeptide repeat domain 39A
HNMT	3489.55	1394.33	5584.77	4.00534	2.00193	0.000115914	0.00315583	histamine N-methyltransferase
C1orf115	1203.33	480.929	1925.74	4.0042	2.00151	1.02629e-06	5.9385e-05	chromosome 1 open reading frame 115
TMEM125	1576.28	631.337	2521.23	3.99349	1.99765	8.49e-07	5.08e-05	transmembrane protein 125
C14orf45	413.296	166.6	659.993	3.96154	1.98606	0.003415	0.0425343	#N/A
WSCD1	40.2801	16.3707	64.1896	3.92102	1.97123	0.000415126	0.00855055	WSC domain containing 1
C10orf11	19.9681	8.15787	31.7784	3.89543	1.96178	0.00372617	0.0455812	chromosome 10 open reading frame 11
C9orf7	1369.08	561.108	2177.05	3.87992	1.95603	1.48355e-06	8.04964e-05	#N/A
LOC729234	204.513	83.8359	325.19	3.87889	1.95564	6.09905e-05	0.00186091	#N/A
FAM214A	4804.29	1984.86	7623.72	3.84093	1.94145	3.32796e-05	0.00113076	family with sequence similarity 214, member A
C4orf19	4178.03	1733.39	6622.68	3.82065	1.93382	1.61573e-06	8.68651e-05	chromosome 4 open reading frame 19
C2CD4C	33.6165	14.0458	53.1872	3.78669	1.92094	0.000976523	0.0165634	C2 calcium-dependent domain containing 4C
MANSC1	1129.58	477.409	1781.75	3.73213	1.9	3.1501e-06	0.000156664	MANSC domain containing 1
C1orf210	569.568	241.305	897.831	3.72073	1.89559	0.00367034	0.0451061	chromosome 1 open reading frame 210
FLJ41200	30.5348	13.0752	47.9945	3.67065	1.87604	0.00166769	0.0249348	#N/A
TC2N	19302.7	8291.02	30314.3	3.65628	1.87038	5.85196e-06	0.000261726	tandem C2 domains, nuclear
TMEM86A	274.817	118.336	431.298	3.64468	1.86579	1.2e-05	0.000481607	transmembrane protein 86A
YPEL1	104.726	45.1153	164.336	3.64259	1.86496	0.000289546	0.00646562	yippee-like 1 (Drosophila) (involved in craniofacial development)
RPS27L	4720.29	2059.65	7380.93	3.58359	1.8414	4.75e-06	0.000219796	ribosomal protein S27-like
FLJ22447	31.0647	13.6196	48.5099	3.56176	1.83259	0.00152495	0.0232476	FLJ22447 uncharacterized LOC400221
TXNDC16	2409.08	1063.3	3754.86	3.53132	1.82021	6.26522e-06	0.000275462	thioredoxin domain containing 16
C15orf48	6257.25	2764.09	9750.4	3.52752	1.81866	4.74802e-06	0.000219796	chromosome 15 open reading frame 48
YPEL2	3446.73	1541.65	5351.82	3.47149	1.79556	0.00413667	0.0491311	yippee-like 2 (Drosophila)
SAMD9L	2929.51	1321.01	4538	3.43524	1.78041	7.37949e-06	0.000317852	sterile alpha motif domain containing 9-like
FAM19A5	48.2348	21.7922	74.6773	3.42679	1.77686	0.000956297	0.0162776	family with sequence similarity 19 (chemokine (C-C motif)-like), member A5
TMEM45B	21820.9	9925.08	33716.7	3.39712	1.76431	0.00308954	0.0393578	transmembrane protein 45B
FLJ20021	326.459	148.627	504.292	3.393	1.76256	2.67547e-05	0.000937544	#N/A
FAM213A	324.943	148.404	501.482	3.37917	1.75667	3.11356e-05	0.00106644	family with sequence similarity 213, member A
C11orf82	527.038	243.038	811.039	3.33709	1.73859	0.000417455	0.00857358	chromosome 11 open reading frame 82
LHFPL2	5230.22	2418.91	8041.53	3.32444	1.73311	1.30221e-05	0.000515929	lipoma HMGIC fusion partner-like 2
LOC440335	547.159	254.076	840.243	3.30705	1.72554	3.63593e-05	0.00121595	#N/A
PGBD5	403.882	188.01	619.754	3.29639	1.72089	0.000340495	0.00733342	piggyBac transposable element derived 5
CCDC125	1230.71	579.218	1882.2	3.24955	1.70024	2.67983e-05	0.000937544	coiled-coil domain containing 125
TMEM44	721.489	344.367	1098.61	3.19023	1.67366	3.42e-05	0.00115451	transmembrane protein 44
CCDC73	99.8585	47.6736	152.043	3.18926	1.67322	0.000263756	0.00603569	coiled-coil domain containing 73
FAM47E	34.5608	16.5822	52.5394	3.16842	1.66376	0.00413237	0.0491092	family with sequence similarity 47, member E
TMEM92	825.212	397.362	1253.06	3.15345	1.65693	5.41e-05	0.00169592	transmembrane protein 92
TMEM150C	111.956	54.8149	169.097	3.08487	1.62521	0.000329197	0.00719221	transmembrane protein 150C
LOC100129034	833.491	408.136	1258.85	3.08438	1.62498	0.000364935	0.00776529	#N/A
KCNJ11	177.788	87.5028	268.073	3.0636	1.61523	0.000217769	0.00516708	potassium inwardly-rectifying channel, subfamily J, member 11
C1orf85	715.582	353.17	1077.99	3.05234	1.60992	0.000691672	0.0125649	chromosome 1 open reading frame 85
TMEM136	888.37	439.974	1336.77	3.03829	1.60326	0.000276432	0.00625166	transmembrane protein 136
C8orf83	2193.92	1099.7	3288.14	2.99004	1.58016	7.38738e-05	0.00218561	#N/A
C8orf47	271.894	136.673	407.114	2.97874	1.5747	0.000165759	0.00422068	#N/A
GLIPR2	550.143	278.692	821.593	2.94803	1.55975	0.000717352	0.0129759	GLI pathogenesis-related 2
FAM161B	567.85	287.864	847.836	2.94526	1.5584	0.000489401	0.00964793	family with sequence similarity 161, member B
VWA5A	3439.73	1750.91	5128.55	2.92907	1.55044	0.000375758	0.00793989	von Willebrand factor A domain containing 5A
FANK1	393.258	204.296	582.22	2.84988	1.5109	0.00306847	0.0392542	fibronectin type III and ankyrin repeat domains 1
LOC100128750	78.8571	41.1736	116.541	2.83046	1.50104	0.0021097	0.029533	#N/A
LOC100506190	1327.35	693.072	1961.63	2.83034	1.50097	0.00017946	0.00447827	#N/A
LOC100129480	126.021	65.8808	186.161	2.82573	1.49862	0.000806286	0.0142567	#N/A
DBNDD1	408.712	215.225	602.199	2.798	1.48439	0.000273346	0.00620167	dysbindin (dystrobrevin binding protein 1) domain containing 1
ICA1	3930.84	2072.21	5789.47	2.79386	1.48226	0.000187847	0.00461703	islet cell autoantigen 1, 69kDa
C7orf63	216.862	114.421	319.303	2.79061	1.48058	0.000534546	0.0102916	chromosome 7 open reading frame 63
TRANK1	1507.35	800.057	2214.65	2.76812	1.46891	0.000225906	0.00532447	tetratricopeptide repeat and ankyrin repeat containing 1
TTC30A	344.529	183.269	505.79	2.75982	1.46457	0.000447157	0.00900078	tetratricopeptide repeat domain 30A
NPR3	78.0759	41.963	114.189	2.72118	1.44423	0.00224328	0.0309927	natriuretic peptide receptor 3
C9orf169	115.032	62.6255	167.438	2.67364	1.41881	0.00157655	0.0238799	chromosome 9 open reading frame 169
LOC643529	189.08	104.639	273.521	2.61395	1.38623	0.00116205	0.0189917	#N/A
CCDC13	200.946	111.509	290.383	2.60413	1.3808	0.00121568	0.0196321	coiled-coil domain containing 13
C11orf54	3596.35	2000.36	5192.34	2.5957	1.37612	0.000532089	0.0102629	chromosome 11 open reading frame 54
FAM114A1	8605.06	4852.37	12357.8	2.54675	1.34866	0.000565394	0.0107535	family with sequence similarity 114, member A1
LOC90246	203.545	114.932	292.157	2.54199	1.34596	0.00165645	0.024842	#N/A
LOC729852	953.888	540.441	1367.33	2.53003	1.33916	0.000921775	0.0157861	#N/A
TMEM98	1365.46	773.855	1957.06	2.52898	1.33855	0.000844452	0.0147474	transmembrane protein 98
TMEM63A	5773.72	3273.74	8273.69	2.52729	1.33759	0.000606562	0.011309	transmembrane protein 63A
TMEM120A	985.534	559.944	1411.12	2.52012	1.33349	0.000790276	0.0140555	transmembrane protein 120A
CCDC159	167.021	95.2416	238.8	2.50731	1.32614	0.00201921	0.028653	coiled-coil domain containing 159
KIAA1244	14423.1	8243.19	20603	2.49939	1.32158	0.00194942	0.0279339	KIAA1244
TTC30B	216.75	124.664	308.836	2.47735	1.3088	0.00193697	0.0278306	tetratricopeptide repeat domain 30B
SCARNA5	8231.37	4752.23	11710.5	2.46421	1.30113	0.000786548	0.014001	small Cajal body-specific RNA 5
C3orf14	219.453	126.901	312.005	2.45864	1.29786	0.00218657	0.0304087	chromosome 3 open reading frame 14
GATS	1387.28	809.971	1964.6	2.42552	1.27829	0.00121853	0.0196483	GATS, stromal antigen 3 opposite strand
PBLD	191.4	111.989	270.812	2.41821	1.27394	0.00294057	0.0379918	phenazine biosynthesis-like protein domain containing
C2orf55	513.797	302.566	725.028	2.39626	1.26079	0.00208355	0.0293216	#N/A
STBD1	258.997	153.872	364.122	2.3664	1.24269	0.00278625	0.0363668	starch binding domain 1
SERINC2	8604.06	5144.43	12063.7	2.345	1.22959	0.00165959	0.0248716	serine incorporator 2
C17orf62	1599.57	962.365	2236.78	2.32425	1.21677	0.00208874	0.0293558	chromosome 17 open reading frame 62
CMYA5	723.629	435.443	1011.81	2.32364	1.21639	0.00247694	0.033384	cardiomyopathy associated 5
LOC100132707	316.99	191.027	442.953	2.31881	1.21338	0.00315481	0.0399735	#N/A
HEATR5A	4908.32	3006.64	6810	2.26499	1.1795	0.00279162	0.0363922	HEAT repeat containing 5A
CASC4	12492.7	7663.25	17322.2	2.26042	1.17659	0.0027741	0.0362626	cancer susceptibility candidate 4 (overexpressed in breast cancer)
KCNK5	5295.79	3259.52	7332.05	2.24942	1.16956	0.00258507	0.0342983	potassium channel, subfamily K, member 5
TST	2388.79	1473.31	3304.28	2.24276	1.16528	0.00326339	0.0411773	thiosulfate sulfurtransferase (rhodanese) (the protein interacts with 5S ribosomal RNA and facilitates its import into the mitochondria)
SLFN5	15099	9442.48	20755.5	2.1981	1.13626	0.00361569	0.0445634	schlafen family member 5

## Sheet: 3 Basal FC2 P<0.05
Supplementary Data 1. Genes upregulated by ≥2 fold and p<0.05 in human benign prostatic basal epithelial cells compared to the corresponding luminal cells in the RNA-Seq analysis.
Note:
1. baseMean: Normalized average read counts across all samples.
2. baseMeanA and B: Normalized average read counts of 3 benign luminal and 3 benign basal samples, respectively.
3. pval, the uncorrected p-value of the test statistic; padj, the FDR-adjusted p-value of the test statistic. Both values are generated by DESeq.
id	baseMean	baseMeanA	baseMeanB	foldChange	log2FoldChange	pval	padj
CDH13	1579.53	66.821	3092.23	46.2764	5.5322	4.60316e-31	9.77527e-27
COL17A1	43402.6	1611.4	85193.8	52.8695	5.72436	9.13191e-27	9.69626e-23
VSNL1	1049.57	83.1802	2015.96	24.236	4.59908	1.0198e-23	7.21882e-20
DLK2	628.209	56.0026	1200.42	21.435	4.4219	8.27611e-22	3.51503e-18
TAGLN	4499.17	480.794	8517.55	17.7156	4.14695	3.97275e-21	1.20522e-17
ANXA8L2	2304.35	254.35	4354.34	17.1195	4.09757	1.61796e-20	4.29489e-17
COL4A6	3842.05	440.61	7243.49	16.4397	4.03911	3.84522e-20	9.07302e-17
TP63	5285.65	652.655	9918.64	15.1974	3.92575	1.58798e-19	3.37222e-16
LTBP2	7860.41	992.434	14728.4	14.8407	3.89149	3.57227e-19	6.89643e-16
NIPAL4	789.334	96.8349	1481.83	15.3027	3.93571	9.38904e-19	1.53374e-15
KRT5	112659	9189.31	216129	23.5196	4.55579	1.38364e-18	2.09879e-15
FHL1	563.989	61.7969	1066.18	17.253	4.10877	5.1754e-18	6.10582e-15
CSPG4	4239.89	607.727	7872.05	12.9533	3.69524	1.29221e-17	1.44428e-14
RPSAP52	88.2233	6.12989	170.317	27.7846	4.79621	4.85663e-17	4.68797e-14
KCNQ5	1567.04	188.748	2945.33	15.6045	3.96389	5.11603e-17	4.72365e-14
SERPINF1	1352.81	207.592	2498.02	12.0333	3.58896	9.80009e-17	8.67144e-14
DKK3	3351.06	570.081	6132.03	10.7564	3.42713	1.22896e-15	8.69941e-13
TNC	62532.7	9251.14	115814	12.5189	3.64604	1.46782e-15	1.0055e-12
SYNE1	1502.55	260.826	2744.28	10.5215	3.39527	1.99596e-15	1.28443e-12
PDPN	886.953	62.6623	1711.24	27.309	4.7713	2.25809e-15	1.37784e-12
JAG2	1952.28	349.765	3554.8	10.1634	3.34531	2.88964e-15	1.6585e-12
PTPRQ	184.608	25.3387	343.878	13.5712	3.76248	4.2697e-15	2.38609e-12
MIR205HG	3893.85	718.965	7068.73	9.83182	3.29746	7.26556e-15	3.85728e-12
PAMR1	74.3788	4.8806	143.877	29.4794	4.88164	1.14143e-14	5.91203e-12
TPM2	4085.04	779.681	7390.4	9.47875	3.2447	1.5126e-14	7.64799e-12
ZNF488	112.719	13.5482	211.89	15.6397	3.96714	1.78293e-14	8.80519e-12
MRC2	835.75	152.449	1519.05	9.96434	3.31677	1.96957e-14	9.30951e-12
DEPDC7	269.198	43.1005	495.296	11.4916	3.52251	1.97272e-14	9.30951e-12
SH2D5	2716.26	499.134	4933.39	9.88389	3.30508	2.08881e-14	9.59214e-12
BNC1	2097.72	168.168	4027.26	23.9478	4.58182	2.12295e-14	9.59214e-12
C16orf74	758.284	139.899	1376.67	9.84044	3.29872	2.68878e-14	1.18956e-11
HAS2	12990.1	2602.84	23377.3	8.98143	3.16695	4.27191e-14	1.81436e-11
GLIPR1	9641.35	1923.02	17359.7	9.02731	3.1743	4.90635e-14	2.00368e-11
DUSP7	3718.44	742.746	6694.14	9.0127	3.17196	5.73589e-14	2.29825e-11
NGFR	3162.46	423.398	5901.52	13.9385	3.801	8.93776e-14	3.38933e-11
FAM212A	211.504	34.415	388.593	11.2914	3.49715	9.57938e-14	3.56891e-11
FSCN1	2975.53	610.545	5340.52	8.74713	3.12881	1.19136e-13	4.2881e-11
MSRB3	1084.11	162.983	2005.24	12.3033	3.62098	1.97925e-13	6.77926e-11
SPARC	309.367	56.6061	562.128	9.93051	3.31187	2.32807e-13	7.84743e-11
CAV1	31605.9	6892.27	56319.5	8.17141	3.03058	2.49642e-13	8.156e-11
DFNA5	550.829	109.798	991.861	9.03349	3.17528	3.34614e-13	1.07664e-10
TMEM40	2317.97	500.059	4135.88	8.27078	3.04802	3.84113e-13	1.18218e-10
COL4A5	6542.77	1423	11662.5	8.19575	3.03488	4.05306e-13	1.22958e-10
SLC1A3	1668.41	360.23	2976.58	8.263	3.04667	4.34092e-13	1.28033e-10
ERG	145.712	24.8263	266.598	10.7385	3.42473	6.77833e-13	1.97185e-10
KREMEN2	194.603	28.2226	360.983	12.7906	3.67701	2.12925e-12	5.87231e-10
HCAR3	2808.35	656.926	4959.76	7.54996	2.91647	3.0098e-12	8.19437e-10
MYL9	1365.03	316.054	2414.01	7.63797	2.93319	3.38308e-12	9.09407e-10
ITGA6	98629.3	24297.5	172961	7.11847	2.83157	6.90195e-12	1.75642e-09
KCNJ5	136.727	25.3048	248.15	9.80643	3.29373	9.52594e-12	2.35224e-09
COL4A2	2466.48	609.771	4323.18	7.08984	2.82575	1.05275e-11	2.56969e-09
CDCA7	152.301	29.2048	275.398	9.42988	3.23724	1.19163e-11	2.84332e-09
KLC3	1609.35	398.063	2820.64	7.08591	2.82495	1.29762e-11	3.06181e-09
COL8A2	1940.66	480.941	3400.38	7.07027	2.82177	1.31582e-11	3.07064e-09
CNTNAP3	511.688	111.45	911.926	8.18241	3.03253	1.35106e-11	3.10355e-09
CALML3	242.816	52.7832	432.849	8.2005	3.03571	1.35915e-11	3.10355e-09
FST	5254.41	1352.32	9156.5	6.77096	2.75936	1.5774e-11	3.52607e-09
PDZD2	673.216	161.184	1185.25	7.35341	2.87841	1.67233e-11	3.69934e-09
CCND2	6373.6	1219.35	11527.9	9.45412	3.24094	2.05156e-11	4.40071e-09
HMGA2	1606.69	149.598	3063.77	20.48	4.35615	2.64115e-11	5.49877e-09
DUSP9	63.4295	8.81785	118.041	13.3866	3.74272	3.00707e-11	6.1402e-09
COL4A1	1330.62	339.293	2321.95	6.84348	2.77473	3.07865e-11	6.2265e-09
KRT17	92833.1	24368.5	161298	6.6191	2.72663	3.12237e-11	6.25533e-09
MAGI2-AS3	544.217	133.892	954.541	7.12917	2.83373	4.07444e-11	8.01155e-09
LAYN	15483.1	2737.99	28228.1	10.3098	3.36594	4.42694e-11	8.62482e-09
ZBED2	120.389	17.1143	223.664	13.0688	3.70806	6.4713e-11	1.227e-08
IL36G	348.567	85.5905	611.543	7.14498	2.83693	7.144e-11	1.34257e-08
TUB	927.768	241.081	1614.46	6.69673	2.74346	8.20367e-11	1.5097e-08
SNCA	226.057	52.0787	400.036	7.68137	2.94136	8.31773e-11	1.5097e-08
HCAR2	2297.62	627.194	3968.04	6.32665	2.66144	1.24382e-10	2.18296e-08
FAM101B	420.08	107.201	732.959	6.83726	2.77342	1.4763e-10	2.56973e-08
C11orf41	1185.75	264.372	2107.14	7.97036	2.99464	1.53799e-10	2.65534e-08
PCDH7	4382.15	1234.98	7529.32	6.09671	2.60803	1.95406e-10	3.29336e-08
S100A2	116082	32803.8	199361	6.07737	2.60345	2.30811e-10	3.8293e-08
JAM3	1005.06	183.057	1827.07	9.98087	3.31917	2.54586e-10	4.19101e-08
FAM150B	40.8295	4.70101	76.9579	16.3705	4.03303	2.71893e-10	4.37418e-08
IGFBP2	2992.88	862.863	5122.9	5.93709	2.56976	2.8726e-10	4.58666e-08
DSE	5142.71	1466.49	8818.92	6.01362	2.58823	3.29844e-10	5.07578e-08
KISS1	360.247	96.8678	623.627	6.43792	2.68659	4.98583e-10	7.40414e-08
MARVELD1	507.318	138.704	875.931	6.3151	2.65881	5.70092e-10	8.3493e-08
KCNG1	566.962	162.813	971.111	5.96459	2.57642	7.09181e-10	1.01075e-07
RAB38	480.392	133.93	826.853	6.17377	2.62615	7.33932e-10	1.03905e-07
NOTCH4	3489.26	337.961	6640.55	19.6489	4.29637	8.03687e-10	1.12284e-07
CSTA	1471.05	442.868	2499.24	5.64331	2.49654	8.23359e-10	1.1428e-07
MIR205	171.584	40.9	302.267	7.3904	2.88565	9.57072e-10	1.31976e-07
CCDC8	439.293	125.201	753.384	6.01739	2.58914	1.58414e-09	2.02655e-07
SCARF2	479.676	139.482	819.871	5.87798	2.55532	1.85071e-09	2.32555e-07
DSCAML1	32.8051	3.72614	61.884	16.6081	4.05381	2.82456e-09	3.40809e-07
PARD6G	606.037	182.935	1029.14	5.62571	2.49203	3.11841e-09	3.69959e-07
CDHR1	60.1573	11.298	109.017	9.64924	3.27042	3.13816e-09	3.70233e-07
GJB5	2704.05	859.658	4548.44	5.29099	2.40354	4.6167e-09	5.32827e-07
CXCR7	274.003	78.7887	469.217	5.95538	2.57419	4.93332e-09	5.66292e-07
FAM59B	150.808	40.907	260.709	6.37321	2.67202	5.71457e-09	6.52444e-07
MIR100HG	2048.41	365.32	3731.51	10.2144	3.35253	5.99697e-09	6.81025e-07
KLRG2	57.3586	6.97135	107.746	15.4555	3.95005	6.04816e-09	6.83184e-07
TMEM204	150.356	17.1214	283.59	16.5635	4.04994	6.26549e-09	7.03989e-07
CNTNAP3B	423.294	60.2325	786.355	13.0553	3.70657	6.59061e-09	7.36622e-07
KIRREL	802.268	152.249	1452.29	9.53892	3.25383	9.47807e-09	9.93823e-07
CLVS2	171.448	48.721	294.174	6.03794	2.59406	1.02541e-08	1.06744e-06
S1PR5	68.5038	14.5418	122.466	8.42163	3.0741	1.20931e-08	1.24062e-06
P2RY2	1411.56	470.957	2352.17	4.99445	2.32033	1.48954e-08	1.48507e-06
IGFBP6	2105.21	704.042	3506.37	4.98034	2.31624	1.62527e-08	1.61281e-06
PSG5	31.4098	4.15732	58.6623	14.1106	3.81871	1.63747e-08	1.61736e-06
BMP7	482.363	113.186	851.54	7.52334	2.91137	2.25718e-08	2.18874e-06
SSTR2	170.993	51.3687	290.617	5.65747	2.50016	2.62201e-08	2.53096e-06
MEG8	33.6725	5.04335	62.3017	12.3532	3.62682	2.89013e-08	2.76463e-06
HEG1	1171.39	406.755	1936.03	4.7597	2.25087	4.2191e-08	3.91253e-06
TWIST2	108.15	30.1536	186.146	6.17327	2.62603	4.94752e-08	4.46594e-06
MIR31HG	7383.72	2634.06	12133.4	4.60634	2.20362	4.99716e-08	4.46594e-06
KCTD8	79.4459	9.08902	149.803	16.4817	4.0428	5.00515e-08	4.46594e-06
MAT1A	26.5828	2.67818	50.4875	18.8514	4.2366	5.34814e-08	4.71257e-06
PTPRZ1	399.984	138.567	661.401	4.77315	2.25494	6.00796e-08	5.25041e-06
AJUBA	10079.5	3655.93	16503	4.51403	2.17442	6.17381e-08	5.35131e-06
ITGB4	18471.7	6790.09	30153.4	4.4408	2.15082	8.27202e-08	7.08325e-06
SERPINB5	14565.2	5310.72	23819.6	4.48519	2.16517	8.74726e-08	7.46011e-06
AMOTL1	7466.84	2758.6	12175.1	4.4135	2.14192	9.73561e-08	8.23687e-06
FLNA	151616	55796.1	247437	4.43467	2.14883	1.03595e-07	8.66118e-06
C12orf54	145.133	31.7273	258.54	8.1488	3.02659	1.14498e-07	9.40731e-06
IGFBP7	1152.36	99.6984	2205.01	22.1168	4.46707	1.19416e-07	9.75349e-06
NT5M	56.3609	13.7859	98.9359	7.17658	2.8433	1.32814e-07	1.0765e-05
EDAR	35.7444	6.55646	64.9324	9.90358	3.30795	1.34734e-07	1.08379e-05
RNF165	123.183	38.0995	208.265	5.46635	2.45058	1.4435e-07	1.15676e-05
NRG1	6554.73	990.465	12119	12.2357	3.61302	1.44905e-07	1.15685e-05
MEST	3426	1286.25	5565.74	4.32709	2.1134	1.5208e-07	1.20507e-05
THSD7B	143.766	45.6252	241.907	5.30205	2.40655	1.53864e-07	1.21467e-05
FJX1	1532.4	224.779	2840.01	12.6347	3.65932	1.58675e-07	1.23888e-05
STARD9	109.684	33.4347	185.933	5.56109	2.47537	1.58681e-07	1.23888e-05
ITGA1	1108.81	349.708	1867.91	5.34135	2.41721	1.64661e-07	1.28086e-05
THBD	234.392	79.7823	389.003	4.8758	2.28564	1.70272e-07	1.31487e-05
GPC1	21740.1	8235.98	35244.3	4.27931	2.09738	1.77886e-07	1.35884e-05
HSPA4L	2532.31	950.749	4113.87	4.32698	2.11336	1.83666e-07	1.39493e-05
IGFBP4	2400.81	904.244	3897.38	4.31009	2.10772	1.99986e-07	1.47462e-05
MAP7D3	657.227	241.711	1072.74	4.43813	2.14995	2.04385e-07	1.49989e-05
IL27RA	947.067	353.653	1540.48	4.35591	2.12298	2.12421e-07	1.55016e-05
FYN	592.148	219.313	964.982	4.40001	2.13751	2.47963e-07	1.77897e-05
SDPR	85.5058	22.6684	148.343	6.54404	2.71018	2.63385e-07	1.86442e-05
SLC16A1	5966.21	2322.18	9610.23	4.13844	2.04909	2.71984e-07	1.91888e-05
ADAMTS8	18.4114	1.79867	35.024	19.4722	4.28334	2.74437e-07	1.92978e-05
UCHL1	518.52	140.373	896.668	6.38777	2.67531	2.80945e-07	1.96255e-05
IL33	1073.98	75.4927	2072.47	27.4526	4.77887	2.8677e-07	1.99667e-05
POLR3G	254.913	90.6203	419.205	4.62595	2.20975	2.97168e-07	2.05559e-05
KCNMA1	1356.04	165.948	2546.13	15.3429	3.9395	3.06147e-07	2.10399e-05
GPC3	123.304	28.7383	217.87	7.58117	2.92242	3.09371e-07	2.11248e-05
COL5A3	119.23	16.4157	222.045	13.5263	3.7577	3.3839e-07	2.28129e-05
EPGN	95.1663	29.6667	160.666	5.4157	2.43715	3.55517e-07	2.38916e-05
RASGRF2	266.682	97.2191	436.145	4.4862	2.1655	3.93036e-07	2.62469e-05
PTTG1	798.516	306.196	1290.84	4.21571	2.07578	3.968e-07	2.63163e-05
SERPINE1	2425.19	635.22	4215.17	6.63576	2.73026	3.97792e-07	2.63163e-05
GLS2	169.108	59.2152	279.001	4.71164	2.23623	4.69676e-07	3.06894e-05
CSMD2	250.418	9.62535	491.211	51.0331	5.67336	4.8019e-07	3.11844e-05
LAMB1	1130.1	436.037	1824.16	4.1835	2.06471	4.87479e-07	3.14384e-05
PRKAB2	2871.12	1132.84	4609.4	4.0689	2.02464	4.90023e-07	3.14384e-05
NTF3	332.703	125.189	540.218	4.31521	2.10943	4.94109e-07	3.16051e-05
DLL1	1237	487.347	1986.65	4.07646	2.02732	5.01901e-07	3.19113e-05
WNT10A	644.948	175.408	1114.49	6.3537	2.6676	5.2696e-07	3.33051e-05
CILP2	403.061	141.754	664.368	4.68675	2.22859	5.46547e-07	3.44406e-05
CDHR3	112.923	36.9698	188.877	5.10896	2.35303	5.74029e-07	3.59589e-05
IL12A	80.6221	24.1275	137.117	5.683	2.50665	5.81932e-07	3.62402e-05
KIF13A	9046.7	3611.88	14481.5	4.00941	2.00339	6.11841e-07	3.78807e-05
TRIM7	209.737	75.2843	344.19	4.57187	2.19279	6.55316e-07	4.02205e-05
THSD1	272.561	101.776	443.347	4.35612	2.12304	6.82743e-07	4.17831e-05
PTPRO	42.8297	5.70522	79.9541	14.0142	3.80882	7.09634e-07	4.31799e-05
CALD1	5299.84	2115.77	8483.9	4.00984	2.00354	7.43413e-07	4.49776e-05
BCL11B	168.333	35.5328	301.133	8.4748	3.08318	9.18438e-07	5.41777e-05
MEG3	673.77	197.775	1149.76	5.8135	2.53941	9.40421e-07	5.51679e-05
SOX7	1232.49	408.375	2056.6	5.03607	2.3323	9.72218e-07	5.68761e-05
PROCR	424.328	122.696	725.96	5.91672	2.5648	1.01318e-06	5.90907e-05
EDIL3	102.231	33.7341	170.727	5.06095	2.33941	1.01564e-06	5.90907e-05
PLEKHG5	4260.03	1390.82	7129.23	5.12592	2.35781	1.072e-06	6.18616e-05
CLDN11	371.556	80.3369	662.776	8.24995	3.04439	1.10368e-06	6.35167e-05
SV2A	80.6209	25.3931	135.849	5.34982	2.41949	1.14314e-06	6.561e-05
GALNT14	1587.61	656.286	2518.93	3.83817	1.94042	1.16457e-06	6.64269e-05
ITGA9	151.851	54.089	249.613	4.61485	2.20628	1.16676e-06	6.64269e-05
POSTN	65.9952	7.20203	124.788	17.3268	4.11494	1.25631e-06	7.11442e-05
GJB6	188.935	38.4723	339.397	8.82187	3.14108	1.28332e-06	7.20965e-05
WNT7A	861.833	104.439	1619.23	15.5041	3.95458	1.29718e-06	7.24919e-05
SLC2A9	273.09	104.198	441.981	4.24174	2.08466	1.3155e-06	7.33227e-05
C20orf27	899.767	365.853	1433.68	3.91874	1.97039	1.36216e-06	7.53302e-05
RASL10B	134.128	37.8855	230.37	6.08069	2.60424	1.4248e-06	7.83136e-05
ADCY3	5797.96	2418.79	9177.13	3.79411	1.92376	1.44033e-06	7.86297e-05
FBXO17	434.876	173.435	696.318	4.01486	2.00535	1.4479e-06	7.88402e-05
TGFB1I1	587.946	237.254	938.638	3.95626	1.98414	1.6045e-06	8.64799e-05
MAPKBP1	8487.6	3549.79	13425.4	3.78202	1.91916	1.71296e-06	9.16282e-05
B4GALNT4	957.702	390.004	1525.4	3.91124	1.96763	1.74417e-06	9.28299e-05
WNT4	527.999	183.146	872.852	4.76588	2.25274	1.77621e-06	9.42989e-05
FAM176A	296.851	67.5019	526.199	7.79533	2.96261	1.87988e-06	9.90601e-05
SVEP1	317.319	95.8939	538.743	5.61812	2.49009	1.91062e-06	0.000100431
SLC16A2	2772.01	1158.17	4385.85	3.78687	1.92101	2.0274e-06	0.000106191
ROBO2	120.978	22.4655	219.491	9.77011	3.28838	2.03021e-06	0.000106191
TMEM158	251.831	98.0139	405.647	4.13867	2.04917	2.17995e-06	0.000113229
LOC100506990	747.494	300.612	1194.38	3.97315	1.99028	2.35225e-06	0.000121835
UPP1	3032.48	1277.32	4787.63	3.74819	1.90619	2.36129e-06	0.000122006
ADAT2	486.969	200.747	773.191	3.85156	1.94544	2.3994e-06	0.000123374
HAS2-AS1	100.431	35.3515	165.51	4.68183	2.22707	2.5035e-06	0.000128323
NCS1	3428.02	1454.57	5401.47	3.71346	1.89276	2.52072e-06	0.000128678
COL7A1	5252.6	1077.83	9427.37	8.74658	3.12872	2.61361e-06	0.000132782
KRT34	28.7766	6.24808	51.305	8.21133	3.03762	2.66074e-06	0.000134853
KCNJ15	1060.68	343.019	1778.33	5.18436	2.37417	3.10598e-06	0.000155563
INHBA	4531.8	615.185	8448.41	13.7331	3.77959	3.14711e-06	0.000156664
LDHB	19482.9	8456.32	30509.5	3.60789	1.85115	3.53056e-06	0.000173553
PLXNA1	17478.6	7620.8	27336.5	3.58709	1.84281	3.54207e-06	0.000173717
LGALS1	2275.6	971.554	3579.65	3.68446	1.88145	3.63943e-06	0.00017808
TIMP3	12444.8	4948.39	19941.3	4.02985	2.01073	3.71389e-06	0.00018089
LTBP4	1226.26	525.142	1927.37	3.6702	1.87586	3.79744e-06	0.000183696
PFKM	2619.44	1137.98	4100.9	3.60367	1.84947	3.87531e-06	0.000186456
TRMT1	4335.51	1894.9	6776.12	3.57597	1.83834	3.88085e-06	0.000186456
SSH1	5207.94	2261.33	8154.55	3.60608	1.85043	3.9221e-06	0.000188013
GRIN2A	105.223	14.4785	195.967	13.535	3.75863	4.22851e-06	0.000200887
PLTP	1152.63	248.507	2056.75	8.27643	3.04901	4.6046e-06	0.000216814
RASIP1	158.139	56.6408	259.637	4.58392	2.19658	4.64118e-06	0.000217467
NEDD1	14457.9	5558.08	23357.8	4.20249	2.07125	4.64918e-06	0.000217467
CAV2	21073.9	9381.1	32766.7	3.49284	1.8044	4.71359e-06	0.000219513
TTYH2	162.048	63.995	260.1	4.06438	2.02304	4.88225e-06	0.00022539
WNT3A	96.7258	35.0817	158.37	4.51431	2.17451	5.45013e-06	0.000248901
SNAI2	2150.53	798.78	3502.29	4.38455	2.13243	5.4898e-06	0.000249639
LOC643650	636.478	123.56	1149.4	9.30237	3.2176	5.63149e-06	0.000253907
ISM2	29.9378	7.06945	52.8061	7.46963	2.90104	5.75401e-06	0.000258881
FABP5	1461.36	436.308	2486.4	5.69874	2.51064	5.78033e-06	0.000259516
TRIP13	286.074	119.694	452.454	3.7801	1.91842	5.85421e-06	0.000261726
HTRA1	462.192	196.869	727.514	3.69542	1.88574	5.92728e-06	0.000263882
PKP1	8038.63	2403.54	13673.7	5.68899	2.50817	6.03778e-06	0.000267679
RNASE7	955.39	348.075	1562.71	4.48957	2.16658	6.05721e-06	0.000267981
MICALCL	863.581	376.165	1351	3.5915	1.84459	6.56323e-06	0.000287968
KRT14	11506.6	2018.5	20994.8	10.4012	3.37868	6.61889e-06	0.000289215
BOP1	6424.2	2882.66	9965.75	3.45714	1.78958	6.86783e-06	0.000298252
KCNJ2	549.192	240.622	857.763	3.56478	1.83381	6.96262e-06	0.000301304
NPBWR1	30.9956	1.6563	60.3349	36.4274	5.18695	7.94266e-06	0.000338488
LOC100128881	239.108	100.672	377.544	3.75023	1.90698	8.52883e-06	0.000360793
SH3RF3	65.051	20.7163	109.386	5.28018	2.40059	8.76049e-06	0.000369857
KRT16P3	15.3522	1.99213	28.7124	14.4129	3.84929	9.07839e-06	0.000380397
C6orf141	712.734	316.37	1109.1	3.5057	1.8097	9.15804e-06	0.000382083
CDK6	16543.1	6773.21	26313	3.88486	1.95786	1.05719e-05	0.000434807
CARD10	5189.81	2369.86	8009.76	3.37984	1.75695	1.0674e-05	0.000437593
ARHGAP25	351.53	50.7406	652.319	12.856	3.68437	1.16352e-05	0.000471536
EFNB1	12996.5	5976.38	20016.6	3.34928	1.74385	1.23328e-05	0.000494149
SRM	2676.66	1162.84	4190.48	3.60366	1.84946	1.25172e-05	0.000499652
BCO2	364.482	161.899	567.065	3.50258	1.80842	1.30163e-05	0.000515929
EFEMP1	2154.3	563.481	3745.11	6.64638	2.73257	1.30892e-05	0.000517619
CCDC78	72.8358	26.9203	118.751	4.41122	2.14118	1.32607e-05	0.000522457
DST	79333	37142.5	121523	3.27182	1.71009	1.39703e-05	0.000545354
SNORD110	64.5874	22.7731	106.402	4.67226	2.22412	1.44147e-05	0.000561669
METTL8	1706.28	790.54	2622.01	3.31674	1.72977	1.57216e-05	0.00060924
TUBB6	9728.06	4063.07	15393.1	3.78853	1.92164	1.59043e-05	0.000615197
MTAP	16717.6	7816.13	25619	3.27771	1.71269	1.60229e-05	0.000618658
CAMKK1	387.129	174.547	599.711	3.43582	1.78065	1.73901e-05	0.000665398
LAMA1	355.873	160.863	550.884	3.42454	1.77591	1.75524e-05	0.000670401
FLRT2	171.338	21.1195	321.557	15.2256	3.92843	1.79133e-05	0.000681733
B4GALNT2	20.0581	2.09075	38.0255	18.1875	4.18487	1.86482e-05	0.000707167
THBS2	349.358	36.0061	662.71	18.4055	4.20207	1.94404e-05	0.000733858
CCDC3	207.742	33.203	382.281	11.5135	3.52525	1.95766e-05	0.000737106
MMP2	185.263	56.2779	314.248	5.58386	2.48126	1.96379e-05	0.000738107
KRT16P2	31.3808	8.70619	54.0555	6.20886	2.63433	1.99142e-05	0.000745085
SNORD114-10	22.6826	5.10802	40.2571	7.88117	2.97841	1.99288e-05	0.000745085
E2F7	238.366	83.0607	393.672	4.73957	2.24476	2.03174e-05	0.000753849
CYYR1	96.8052	4.97869	188.632	37.8878	5.24366	2.03407e-05	0.000753849
IFNA22P	17.4612	3.11589	31.8066	10.2079	3.35161	2.04852e-05	0.000756561
RANBP1	6999.11	3318.56	10679.7	3.21815	1.68623	2.09032e-05	0.000769325
RIN1	701.312	324.794	1077.83	3.31851	1.73053	2.0948e-05	0.00076964
PNMA3	22.4146	5.15176	39.6774	7.70172	2.94518	2.09955e-05	0.000770052
STAR	20.7375	4.40241	37.0727	8.421	3.07399	2.16338e-05	0.000788076
CPEB1	42.1725	13.5756	70.7693	5.21296	2.3821	2.20472e-05	0.000801703
GPR27	66.7817	24.7587	108.805	4.39461	2.13573	2.2096e-05	0.000802104
TFAP4	675.475	313.848	1037.1	3.30447	1.72442	2.2618e-05	0.000819653
PAK6	1099.16	514.453	1683.87	3.27313	1.71067	2.32381e-05	0.000837834
PCYT1B	16.2951	2.75914	29.8311	10.8117	3.43453	2.43904e-05	0.000870513
GPRC5B	5162.29	1713.12	8611.47	5.02678	2.32963	2.47871e-05	0.000881707
NUAK1	3260.84	917.079	5604.59	6.11135	2.61149	2.50354e-05	0.000889051
ASCL2	91.7842	36.926	146.642	3.97124	1.98959	2.63128e-05	0.000925131
DKC1	13060	5926.32	20193.7	3.40745	1.76869	2.68429e-05	0.000937559
TGFB1	2152.89	1019.23	3286.55	3.22454	1.68909	2.73023e-05	0.00095204
RBMS3	433.544	150.724	716.365	4.75283	2.24879	2.96176e-05	0.00102558
FRMD6	30354.9	12251.1	48458.7	3.95546	1.98385	2.96905e-05	0.00102558
IL7R	426.803	110.98	742.625	6.6915	2.74233	3.06527e-05	0.0010548
SMYD2	1417.84	679.828	2155.85	3.17117	1.66502	3.06963e-05	0.0010548
NID1	1554.46	661.706	2447.22	3.69835	1.88688	3.18228e-05	0.00108648
DMKN	2623.54	1263.86	3983.21	3.15161	1.65609	3.28928e-05	0.00112121
LOC100506305	568.387	165.132	971.641	5.88401	2.5568	3.35642e-05	0.00113782
LOC283299	43.5818	14.7627	72.4009	4.90431	2.29405	3.44271e-05	0.00116046
TLL2	130.891	57.0734	204.709	3.58678	1.84269	3.49491e-05	0.00117433
OLR1	14.7875	2.38936	27.1856	11.3778	3.50815	3.50715e-05	0.00117659
RYR1	123.249	27.4974	219	7.96439	2.99356	3.6244e-05	0.001214
ARL4D	1358.1	560.347	2155.85	3.84735	1.94387	3.69896e-05	0.00123314
FGFBP1	15982.1	7745.67	24218.5	3.12672	1.64465	3.78693e-05	0.00125655
VWF	111.501	46.28	176.722	3.81853	1.93302	4.01643e-05	0.00132648
CHCHD6	692.82	331.957	1053.68	3.17415	1.66637	4.10254e-05	0.00135072
KCNH3	20.8205	4.75127	36.8896	7.76416	2.95683	4.30677e-05	0.00140274
NPM3	2084.11	924.899	3243.33	3.50669	1.81011	4.37155e-05	0.00142166
ANKRD13B	569.036	272.831	865.241	3.17134	1.66509	4.43949e-05	0.00143841
COL23A1	46.5287	5.73267	87.3247	15.2328	3.92911	4.50764e-05	0.00145699
F12	183.995	83.6378	284.352	3.39981	1.76545	4.74726e-05	0.00152979
WDR49	166.223	75.5353	256.911	3.40121	1.76605	4.79827e-05	0.00154388
CCDC86	3848.63	1902.86	5794.41	3.0451	1.60649	4.8454e-05	0.00155669
AEBP1	1061.75	154.653	1968.85	12.7308	3.67025	4.90373e-05	0.00157067
GJA1	12562.7	6261.31	18864.1	3.01281	1.59111	5.0162e-05	0.00159946
SNORD26	74.0212	29.2774	118.765	4.05655	2.02025	5.20375e-05	0.00164936
CDH2	44.2722	11.183	77.3614	6.91775	2.7903	5.2462e-05	0.00166033
C1orf74	1042.67	505.591	1579.75	3.12455	1.64365	5.30938e-05	0.00167318
DKK1	54283.6	27300.2	81267	2.97679	1.57376	5.31044e-05	0.00167318
CAD	4421.3	2188.73	6653.86	3.04005	1.6041	5.39878e-05	0.00169592
C15orf59	139.09	36.8809	241.298	6.54263	2.70987	5.53952e-05	0.00173251
TOMM40	9472.74	4568.25	14377.2	3.14721	1.65407	5.56274e-05	0.00173721
MCM2	783.996	384.382	1183.61	3.07925	1.62258	5.67798e-05	0.00176541
GEMIN5	5809.83	2893.5	8726.17	3.01579	1.59253	5.71671e-05	0.00177485
PLS3	21327.2	8113.05	34541.3	4.2575	2.09001	5.74123e-05	0.00177986
NOTCH1	5223.08	2576.18	7869.98	3.05491	1.61113	5.79345e-05	0.00178304
SCN5A	90.0207	37.6426	142.399	3.78292	1.9195	5.94734e-05	0.00182248
POLR1E	3250.55	1583.53	4917.57	3.10546	1.63481	5.99321e-05	0.00183389
RUVBL1	4196.22	2005.78	6386.67	3.18413	1.6709	6.13949e-05	0.00187056
WDR3	10375.1	4850.35	15899.8	3.27807	1.71285	6.18299e-05	0.00188112
MCAM	383.793	183.775	583.812	3.17678	1.66757	6.65125e-05	0.00201205
SNORD43	139.235	62.7047	215.766	3.44098	1.78282	6.78531e-05	0.00204969
C3orf26	2938.81	1472.73	4404.89	2.99096	1.58061	6.85294e-05	0.00206717
SNORD42B	45.5326	16.6097	74.4555	4.48264	2.16435	6.90014e-05	0.00207379
EBNA1BP2	13204.8	6477.1	19932.5	3.07737	1.6217	6.96392e-05	0.00208878
SNORD31	148.079	67.6548	228.503	3.37748	1.75595	7.00449e-05	0.00209577
TRNP1	1602.24	798.757	2405.73	3.01184	1.59064	7.10262e-05	0.00211842
VCAN	469.792	105.772	833.812	7.88307	2.97876	7.11754e-05	0.00211989
AXL	17863.3	8969.07	26757.5	2.98331	1.57691	7.12921e-05	0.00212039
KCNAB2	49.0579	18.1883	79.9276	4.39444	2.13568	7.46272e-05	0.00219978
ICAM2	287.831	137.869	437.793	3.17543	1.66695	7.59174e-05	0.00223294
VWCE	146.12	66.2811	225.959	3.40911	1.76939	7.76799e-05	0.00227532
MYC	18754.5	9489.63	28019.3	2.95262	1.562	7.79841e-05	0.00228109
SNORD28	90.7963	38.847	142.746	3.67456	1.87757	8.03499e-05	0.00232608
NOS1	651.428	160.348	1142.51	7.12519	2.83293	8.21607e-05	0.0023706
CDH11	197.004	37.5236	356.484	9.50028	3.24797	8.29565e-05	0.00239032
DAPL1	19.765	3.42427	36.1057	10.544	3.39836	8.42819e-05	0.00242194
NPW	21.0573	5.4778	36.6367	6.68822	2.74162	8.56591e-05	0.00245156
PRR5L	170.259	79.804	260.715	3.26694	1.70794	8.62866e-05	0.0024662
HEATR1	14154.1	7224.21	21084	2.91851	1.54523	8.64318e-05	0.00246702
PHLDB1	1064.73	533.253	1596.21	2.99335	1.58176	8.70334e-05	0.00248086
PTPRE	2472.37	1241.58	3703.17	2.98262	1.57658	8.71603e-05	0.00248115
NTF4	81.1254	34.7326	127.518	3.67143	1.87634	8.84134e-05	0.00251345
CD3EAP	2945.05	1279.09	4611.01	3.60492	1.84997	9.06857e-05	0.00257245
G0S2	4091.03	2075.1	6106.95	2.94296	1.55727	9.10889e-05	0.00257915
ARL4C	5861.94	3006.86	8717.03	2.89905	1.53558	9.44266e-05	0.00266301
FOXE1	539.85	218.123	861.577	3.94996	1.98184	9.46323e-05	0.00266527
TMEM237	1392.08	704.708	2079.45	2.95079	1.5611	9.623e-05	0.00270351
LOXL3	86.0544	31.5187	140.59	4.46053	2.15722	9.81199e-05	0.00274891
PALM2	45.4228	17.346	73.4996	4.23725	2.08313	9.86041e-05	0.00275521
TRAP1	10149.7	5200.78	15098.5	2.90313	1.53761	0.000100077	0.00279268
CORO1C	18107.2	9283.43	26930.9	2.90097	1.53654	0.00010156	0.00282296
MMP9	206.452	19.9408	392.963	19.7064	4.30059	0.000102552	0.00284308
IFNE	171.748	62.8634	280.632	4.46415	2.15839	0.000103319	0.00286062
SNORD35A	277.726	135.067	420.384	3.1124	1.63803	0.000104324	0.00288466
HOMER3	1750.26	889.255	2611.26	2.93646	1.55408	0.000104967	0.0028978
STARD5	493.404	246.162	740.645	3.00877	1.58917	0.000105376	0.00290241
MGAM	105.73	47.9466	163.514	3.41033	1.76991	0.00011061	0.00303084
LAMA2	319.797	133.857	505.736	3.77818	1.91769	0.000111742	0.00305793
GJC2	318.002	154.759	481.246	3.10966	1.63676	0.000112256	0.00306409
NLE1	2290.31	1043.37	3537.26	3.39022	1.76138	0.000117879	0.00320112
BEGAIN	185.447	89.1631	281.732	3.15974	1.6598	0.00012061	0.00325447
ANKUB1	8.64021	0.65861	16.6218	25.2377	4.65751	0.000121395	0.0032715
CDK4	6522.46	3391.12	9653.8	2.84679	1.50933	0.000127983	0.00342869
SFN	42779.9	22102.3	63457.5	2.87109	1.5216	0.00012962	0.00346239
DLC1	541.957	88.4372	995.476	11.2563	3.49266	0.000130268	0.00347438
PRKAR1B	1921.62	988.754	2854.48	2.88695	1.52955	0.000130433	0.00347438
ST6GALNAC2	843.213	432.487	1253.94	2.89937	1.53574	0.000133384	0.00353626
KCTD15	1488.52	765.014	2212.03	2.89149	1.53181	0.000133863	0.00353715
LRFN4	951.263	489.843	1412.68	2.88395	1.52805	0.000133917	0.00353715
NKX1-2	47.9813	9.77181	86.1908	8.82036	3.14084	0.000135962	0.0035779
PAQR5	426.59	151.705	701.474	4.62392	2.20912	0.000135965	0.0035779
LRP4	1213.39	517.025	1909.75	3.69374	1.88508	0.000136395	0.00358163
MMP3	12433.3	629.045	24237.6	38.5307	5.26794	0.000136445	0.00358163
SH3TC1	3627.84	1860.47	5395.21	2.89992	1.53601	0.000137988	0.00361768
ETS1	24336.7	12650.4	36023.1	2.84759	1.50974	0.000140914	0.00368527
BMPER	54.2898	12.0142	96.5654	8.03762	3.00677	0.000142752	0.00372875
ECM1	478.411	103.376	853.447	8.25575	3.0454	0.000144297	0.00376448
DOK7	195.675	86.2366	305.114	3.5381	1.82298	0.000145648	0.00379508
CCDC88A	514.778	256.617	772.94	3.01204	1.59074	0.000146449	0.00380962
SLIT3	87.1759	19.107	155.245	8.12504	3.02238	0.000146565	0.00380962
PPAN	607.205	311.378	903.032	2.90011	1.53611	0.000148269	0.00384918
MIR17HG	1025.85	526.989	1524.7	2.89324	1.53268	0.000149215	0.00386431
MPV17L	236.157	116.405	355.908	3.0575	1.61235	0.000151803	0.00392653
KCNC4	386.719	194.169	579.27	2.98333	1.57692	0.000152874	0.00394944
EXT1	6945.05	3641.36	10248.7	2.81454	1.4929	0.000156569	0.00403418
NT5DC2	1355.43	599.207	2111.65	3.52407	1.81724	0.000156725	0.00403418
FAM92A1	268.202	133.282	403.122	3.02457	1.59673	0.000161227	0.00413503
ITPRIPL1	464.421	224.744	704.097	3.13288	1.64749	0.000162416	0.00415685
SLC7A3	13.2134	2.42332	24.0035	9.90523	3.30819	0.000162664	0.00415685
HSPG2	8568.98	4315.65	12822.3	2.97112	1.57101	0.000165343	0.00422021
PLEK2	4976.88	2608.44	7345.32	2.81598	1.49364	0.000166835	0.004243
PDCD11	11605.9	6113.23	17098.6	2.79698	1.48387	0.000167653	0.00425361
KBTBD6	1211.66	571.144	1852.17	3.24292	1.69729	0.000171476	0.00434021
PFAS	2500.15	1311.57	3688.73	2.81246	1.49183	0.000171571	0.00434021
SLC1A5	23722.3	12505.1	34939.5	2.79401	1.48234	0.000171679	0.00434021
PLCXD2	400.612	196.5	604.724	3.07747	1.62174	0.000174284	0.00438385
TRAF1	13476	5501.17	21450.7	3.89931	1.96322	0.000174518	0.00438385
PSMG1	1653.76	866.691	2440.83	2.81627	1.49378	0.000174644	0.00438385
GYLTL1B	546.55	280.641	812.459	2.89501	1.53357	0.000175867	0.00439896
CPS1	42.5097	16.3799	68.6395	4.19048	2.06711	0.000177041	0.00442312
OLFML2A	809.846	362.394	1257.3	3.46943	1.7947	0.000179805	0.00448162
CXorf57	64.9931	20.3427	109.643	5.38982	2.43024	0.00018029	0.00448844
PUS7	4946.34	2619.78	7272.9	2.77615	1.47309	0.000180651	0.00449045
FOSL1	7259.08	3804	10714.2	2.81655	1.49393	0.000180794	0.00449045
SNORD78	94.4311	42.9638	145.898	3.39584	1.76377	0.000182264	0.00451641
PPIF	5291.58	2801.1	7782.07	2.77822	1.47416	0.000187689	0.00461703
MIR31	21.8266	6.18015	37.4731	6.06346	2.60014	0.00018902	0.0046405
ACCN1	9.27355	1.0284	17.5187	17.035	4.09043	0.00018966	0.00464546
FAM216A	366.595	107.042	626.149	5.84959	2.54834	0.000192299	0.00470024
LOC646329	875.372	392.131	1358.61	3.46469	1.79273	0.000192741	0.00470464
C2orf88	109.111	39.1771	179.045	4.57014	2.19224	0.000195359	0.00475218
PNPT1	6841.21	3635.95	10046.5	2.7631	1.46629	0.000196787	0.00477349
SNORD46	174.735	86.5814	262.888	3.0363	1.60232	0.000196975	0.00477349
IFLTD1	51.7689	12.7399	90.7978	7.12706	2.83331	0.000197134	0.00477349
SLC19A1	531.894	261.697	802.09	3.06496	1.61587	0.000199561	0.00482479
MCOLN3	74.2812	31.6523	116.91	3.69357	1.88502	0.00020223	0.00487011
MCM6	771.42	401.94	1140.9	2.83848	1.50512	0.000203887	0.00490344
EDN1	19288.9	10309.7	28268.1	2.74189	1.45517	0.000209915	0.00503132
CD200	403.103	130.364	675.842	5.18426	2.37414	0.000211016	0.00504846
KIF17	49.9496	20.4111	79.4881	3.89435	1.96138	0.000211105	0.00504846
WDR4	1873.17	995.474	2750.86	2.76337	1.46643	0.000218603	0.00518108
MOXD1	103.242	49.1462	157.337	3.20142	1.67871	0.000221185	0.00523644
PID1	985.424	526.194	1444.65	2.74548	1.45706	0.000223467	0.0052787
CNN1	70.7654	27.1806	114.35	4.20705	2.07281	0.000228541	0.00537463
OBSCN	3704.19	1960.56	5447.83	2.77871	1.47442	0.000230856	0.00542308
NDE1	2622.15	1394.08	3850.21	2.76183	1.46563	0.000231935	0.0054424
TLL1	692.665	166.751	1218.58	7.30777	2.86943	0.00023359	0.00546818
MYBBP1A	7476.38	4002.87	10949.9	2.73551	1.45181	0.000233831	0.00546818
KIAA1274	324.941	68.9811	580.9	8.42114	3.07402	0.000234064	0.00546818
SNORD20	45.3249	18.3679	72.2818	3.93522	1.97644	0.000235316	0.0054914
PHYHIP	271.363	43.7819	498.943	11.3961	3.51047	0.000239487	0.00557036
FBLN1	921.689	486.587	1356.79	2.78839	1.47943	0.000241918	0.00561462
SNORD80	236.946	120.291	353.6	2.93954	1.55559	0.000248686	0.00575909
C17orf51	990.731	464.082	1517.38	3.26964	1.70913	0.000252129	0.0058098
SLMO1	108.508	52.0137	165.001	3.17227	1.66551	0.000252243	0.0058098
ARL10	512.551	270.028	755.074	2.79628	1.48351	0.000258182	0.00592454
LGR6	118.755	48.277	189.234	3.91975	1.97076	0.000258341	0.00592454
MRPL12	1894.54	1016.87	2772.22	2.72622	1.4469	0.000268987	0.00614217
ATAD3A	4802.73	2600.01	7005.44	2.69439	1.42996	0.000280582	0.00633878
SOWAHC	3652.09	1977.82	5326.36	2.69304	1.42924	0.000285204	0.00640233
RRP12	10640.1	5097.74	16182.5	3.17444	1.6665	0.000286053	0.00641268
TMEM171	24.4416	7.87368	41.0094	5.20842	2.38085	0.000286269	0.00641268
PPAT	3233.42	1703.1	4763.73	2.79709	1.48393	0.00028671	0.00641577
LTB4R	200.708	101.905	299.511	2.93911	1.55538	0.000287432	0.00642516
BNC2	85.5329	13.1379	157.928	12.0207	3.58745	0.000291466	0.00649636
NCALD	165.345	83.4766	247.213	2.96147	1.56631	0.000291535	0.00649636
ZNF853	1715.87	852.993	2578.75	3.02318	1.59607	0.000299614	0.00666241
FGFR4	149.694	74.076	225.313	3.04164	1.60485	0.000305422	0.00674395
LPCAT2	1644.95	889.476	2400.43	2.6987	1.43227	0.000309028	0.00680055
SNORD96A	249.293	128.798	369.788	2.87108	1.52159	0.000312988	0.00687344
C19orf48	2759.37	1509.5	4009.24	2.65601	1.40926	0.000323574	0.00709124
MACROD2	283.991	149.095	418.887	2.80953	1.49033	0.000330844	0.00720502
TERC	2388.37	1302.81	3473.93	2.66649	1.41494	0.000331141	0.00720502
CDCA7L	1494.17	813.442	2174.89	2.67369	1.41883	0.000332433	0.00721098
ACOT7	708.749	376.649	1040.85	2.76344	1.46647	0.000336899	0.00729296
FUT1	541.702	288.877	794.528	2.75041	1.45964	0.000337425	0.00729691
AGPAT9	3703.51	1998.06	5408.96	2.70711	1.43675	0.000338619	0.00730881
PSAT1	6782.39	3699.86	9864.92	2.66629	1.41484	0.000343498	0.00738316
AFAP1L2	2211.71	1203.15	3220.28	2.67654	1.42037	0.0003435	0.00738316
LRRC8C	1919.68	787.589	3051.78	3.87484	1.95414	0.000344798	0.00740358
MTHFD1L	5157.11	2821.76	7492.47	2.65524	1.40884	0.000350384	0.0074932
PAK1IP1	3808.62	1952.34	5664.9	2.90159	1.53685	0.000356236	0.00760118
SHH	1501.67	760.347	2242.99	2.94996	1.56069	0.000356497	0.00760118
MGC14436	31.6313	9.60769	53.6549	5.58458	2.48145	0.000356507	0.00760118
SETBP1	1206.91	659.921	1753.9	2.65774	1.4102	0.000371614	0.00786798
TRO	312.217	165.516	458.918	2.77264	1.47126	0.000374684	0.00792509
WDR12	2987.13	1633.52	4340.75	2.65729	1.40996	0.000376515	0.00794797
TMEM120B	1085.68	589.514	1581.84	2.6833	1.42401	0.000378581	0.00797573
ZNF219	3283.86	1809.94	4757.78	2.62869	1.39434	0.000385353	0.00809432
NEURL	95.3606	17.3175	173.404	10.0132	3.32383	0.000386463	0.0081016
EREG	2745.76	902.183	4589.35	5.08693	2.3468	0.00038858	0.00813796
KIAA0020	8503.14	4698.76	12307.5	2.61931	1.38919	0.000389705	0.00815348
GRM4	21.6611	6.90017	36.4221	5.27843	2.40011	0.000390205	0.0081559
FAM169A	2838.29	1554.49	4122.1	2.65174	1.40694	0.000394008	0.0082192
CCBE1	109.618	14.485	204.751	14.1354	3.82124	0.000400742	0.00833473
APOE	187.831	96.4782	279.184	2.89376	1.53294	0.000401508	0.00833473
IMPDH1	2526.69	1393.89	3659.5	2.62539	1.39253	0.000407939	0.00843524
LOC388906	59.4918	26.8703	92.1134	3.42807	1.7774	0.000410638	0.0084828
CLDN16	98.1274	47.8977	148.357	3.09737	1.63104	0.00042075	0.00860794
NAT10	6568.77	3634.37	9503.16	2.6148	1.3867	0.000423531	0.00865651
NOLC1	21118.6	11700.6	30536.6	2.60984	1.38396	0.000424802	0.00867414
CHRNA5	447.34	241.815	652.866	2.69986	1.43288	0.000430349	0.00877895
SLC7A5	16881.8	9331.28	24432.4	2.61833	1.38865	0.000435644	0.00886142
PSG1	6.51667	0.332565	12.7008	38.1904	5.25514	0.000436536	0.00887007
DSC3	12366.2	3857.26	20875.1	5.41189	2.43613	0.000437632	0.0088733
SPARCL1	1047.96	435.164	1660.77	3.81641	1.93222	0.000437899	0.0088733
DRAP1	21978.9	12207.7	31750	2.60082	1.37896	0.000439942	0.00889771
SOX15	975.401	422.418	1528.38	3.61818	1.85526	0.000446925	0.00900078
TIAM1	6382.71	3565.2	9200.22	2.58056	1.36768	0.000451197	0.00907351
NOC3L	5360.11	2972.76	7747.47	2.60616	1.38192	0.000453582	0.00911284
TNS4	4691.42	903.585	8479.26	9.38402	3.23021	0.00045571	0.00914693
RNF128	381.48	206.334	556.626	2.69769	1.43172	0.00045637	0.00915153
OSBPL3	3199.85	1775.66	4624.04	2.60413	1.3808	0.000458403	0.00917497
MRTO4	8592.02	4198.5	12985.5	3.0929	1.62896	0.000464223	0.00928272
CAPNS2	85.452	28.5445	142.36	4.98728	2.31825	0.000469531	0.00935363
HRAS	2408.43	1335.19	3481.68	2.60763	1.38274	0.000471413	0.00938231
PEG3	652.008	355.908	948.108	2.66391	1.41355	0.000478333	0.00947013
DSG3	3923.9	952.34	6895.47	7.24055	2.8561	0.000489757	0.00964793
UCK2	4406.88	2448.63	6365.13	2.59947	1.37822	0.000490805	0.00965961
USP31	8405.79	4679.08	12132.5	2.59292	1.37458	0.000491628	0.00966687
RRP1B	6429.69	3595.84	9263.54	2.57618	1.36524	0.000493494	0.00969457
ADAMTSL5	175.13	55.1331	295.126	5.35297	2.42034	0.000499484	0.00979413
MMP10	48913.9	8407.16	89420.6	10.6362	3.41092	0.00050277	0.00984038
C10orf2	2772.27	1408.75	4135.78	2.93577	1.55374	0.00050426	0.00986046
CLMP	43.6317	12.9589	74.3045	5.73386	2.51951	0.000508998	0.00994269
RRP15	4976.56	2413.76	7539.35	3.12349	1.64316	0.000513895	0.010012
DHODH	833.917	458.837	1209	2.63492	1.39776	0.000516106	0.0100275
SNORD29	53.3421	23.6289	83.0553	3.51499	1.81352	0.000517342	0.0100344
FXN	624.125	342.384	905.866	2.64576	1.40368	0.000518335	0.0100432
SPRY2	3370.26	1171.39	5569.12	4.75426	2.24922	0.000526498	0.0101785
EPB41L3	524.633	289.194	760.073	2.62825	1.3941	0.0005338	0.0102866
CLDN1	26748	11860	41636	3.51062	1.81173	0.000542532	0.010417
EIF5A2	279.211	113.578	444.844	3.91662	1.96961	0.000545986	0.0104739
C7orf10	69.523	32.537	106.509	3.27347	1.71082	0.000547329	0.0104901
SLC20A2	7770.66	4267.56	11273.8	2.64174	1.40149	0.000550256	0.0105367
DDX21	58878.1	33180.4	84575.7	2.54897	1.34991	0.000552338	0.0105671
PDCD1LG2	21.1776	6.80806	35.5471	5.22133	2.38442	0.00055289	0.0105681
SNORA65	73.1339	34.8367	111.431	3.19868	1.67748	0.000554652	0.0105923
STK32C	340.515	185.868	495.162	2.66405	1.41362	0.000555724	0.0105943
PRDM5	452.655	246.393	658.917	2.67425	1.41913	0.000555756	0.0105943
SNORD114-20	31.0254	11.9873	50.0636	4.1764	2.06226	0.000556402	0.0105971
BOLA3-AS1	123.946	62.4467	185.445	2.96966	1.5703	0.000568593	0.0107895
IRF6	44857.2	25209.3	64505.1	2.55878	1.35545	0.000569555	0.0107895
FAM57A	5046.19	2852.15	7240.22	2.53851	1.34398	0.000572778	0.0108401
C11orf45	44.6373	19.0841	70.1905	3.67795	1.8789	0.000575696	0.0108768
FBL	5747.69	3245.62	8249.76	2.54182	1.34586	0.000581849	0.0109735
PCSK5	356.385	194.174	518.597	2.67079	1.41727	0.000592659	0.0111358
FAM83B	4752.34	2656.75	6847.93	2.57756	1.36601	0.000594557	0.0111537
ST3GAL6	140.007	72.3529	207.661	2.87011	1.52111	0.000596764	0.0111852
LOC100506939	45.645	20.2652	71.0247	3.50476	1.80932	0.000601355	0.0112568
RRP9	4505.89	1943	7068.79	3.63809	1.86318	0.000601641	0.0112568
FAM134B	1342.53	751.804	1933.25	2.57148	1.3626	0.000603856	0.0112883
MYO19	5506.64	3108.68	7904.6	2.54275	1.34639	0.000606125	0.011309
DIRC3	24.5654	8.74258	40.3882	4.61971	2.2078	0.000614545	0.0114287
PPARGC1B	806.606	435.603	1177.61	2.7034	1.43477	0.000615672	0.0114287
WDR36	9968.55	5648.82	14288.3	2.52943	1.33881	0.000617573	0.011454
CYGB	76.7687	36.9423	116.595	3.15614	1.65816	0.000618655	0.011464
PUS1	1799.55	1010.69	2588.4	2.56103	1.35672	0.00062758	0.0115889
WTIP	1311	739.404	1882.6	2.54611	1.34829	0.000633885	0.0116851
SNORD93	22.2662	6.21737	38.3151	6.16258	2.62353	0.000636253	0.0117185
SNORD27	49.7897	22.0536	77.5259	3.51534	1.81367	0.000639462	0.0117674
NOP16	4422.1	2284.42	6559.77	2.87153	1.52182	0.000648068	0.0119052
SNORD1A	24.3108	8.003	40.6186	5.07541	2.34353	0.000651593	0.0119492
NRCAM	230.212	55.3429	405.082	7.31949	2.87174	0.000654881	0.0119888
PTDSS1	10187.4	5792.18	14582.7	2.51766	1.33208	0.00065632	0.0120048
FAM27A	23.8343	8.1932	39.4753	4.81806	2.26845	0.000658058	0.0120263
CNR1	204.485	66.6482	342.322	5.13625	2.36071	0.000659722	0.0120463
SCML2	319.805	173.241	466.369	2.69202	1.42869	0.000662881	0.0120936
FMNL2	8860.87	5016.11	12705.6	2.53296	1.34083	0.000675063	0.0122947
WASF3	831.428	467.123	1195.73	2.55978	1.35602	0.000685101	0.0124668
ISM1	91.9589	19.0366	164.881	8.66126	3.11458	0.000697959	0.0126683
PCOLCE2	47.6443	8.74667	86.5419	9.89427	3.30659	0.000710233	0.0128581
MUM1L1	1835.53	77.6945	3593.37	46.25	5.53138	0.000719438	0.0130025
SOX12	237.489	127.473	347.504	2.72609	1.44683	0.000724362	0.0130693
HPDL	126.64	66.4085	186.872	2.81397	1.49261	0.000730073	0.0131388
CNN2	10236.3	5875.24	14597.3	2.48454	1.31298	0.00074285	0.0133236
DZIP1	188.506	98.7672	278.244	2.81717	1.49425	0.000743739	0.0133283
RGS20	187.357	100.123	274.592	2.74253	1.45551	0.000749967	0.0134214
TOP1MT	1350.64	767.848	1933.42	2.51798	1.33226	0.000750197	0.0134214
PLD6	316.505	138.976	494.033	3.55482	1.82977	0.000761663	0.0136036
NTNG1	84.0838	23.2252	144.942	6.24074	2.64172	0.000772489	0.0137854
SNORD45A	102.091	52.3721	151.81	2.89868	1.53539	0.000773259	0.0137875
MAPKAPK3	3746.67	2141.78	5351.57	2.49866	1.32115	0.000795973	0.0141173
SLC26A7	20.5922	6.94391	34.2405	4.93101	2.30188	0.000796407	0.0141173
PPP2R2B	35.6373	5.71174	65.5629	11.4786	3.52088	0.000797511	0.0141183
ATAD3B	3368.22	1932.86	4803.58	2.48522	1.31337	0.000797793	0.0141183
DHX37	4939.6	2552.47	7326.73	2.87044	1.52127	0.000807304	0.0142628
FAM78B	30.4032	12.2291	48.5772	3.97227	1.98996	0.000816656	0.0144041
CERCAM	362.664	200.992	524.336	2.60875	1.38336	0.000821285	0.014454
SLC25A15	967.433	548.039	1386.83	2.53052	1.33943	0.000836059	0.0146817
CTPS	4142.08	2370.34	5913.82	2.49493	1.319	0.000836546	0.0146817
GLS	19679.9	11391.8	27968	2.45511	1.29579	0.00083915	0.0147093
TGFBR2	5156.99	2980.33	7333.65	2.46068	1.29906	0.000841181	0.0147093
LOC284023	934.097	533.154	1335.04	2.50404	1.32426	0.000846339	0.0147682
HSF2BP	65.8465	31.6969	99.9962	3.15476	1.65753	0.000848869	0.0148001
NXN	3821.75	2190.33	5453.18	2.48966	1.31595	0.000853098	0.0148617
PAICS	10844.5	6249.58	15439.4	2.47047	1.30478	0.000868374	0.0151111
SERPINB2	6037.1	1453.7	10620.5	7.30583	2.86905	0.00086884	0.0151111
SNORD83A	93.2316	47.3825	139.081	2.93527	1.55349	0.000871441	0.015144
ALS2CR11	40.8461	18.0693	63.6229	3.52104	1.816	0.000876321	0.0151997
WIF1	1052.85	239.99	1865.7	7.77408	2.95867	0.000876795	0.0151997
CDH8	25.515	9.60769	41.4223	4.31137	2.10815	0.000888231	0.0153728
ALDH1B1	1923.17	1007.58	2838.77	2.81742	1.49437	0.000889966	0.0153903
NLGN4Y	2615.9	1502.41	3729.39	2.48227	1.31166	0.000894978	0.01546
KIF23	215.705	117.289	314.122	2.6782	1.42127	0.00089648	0.01546
TSR1	12409.2	7173.7	17644.8	2.45965	1.29845	0.000900232	0.0154796
LEPREL4	867.808	494.588	1241.03	2.50922	1.32724	0.000902347	0.0155034
IPO5	29141.8	16887.8	41395.8	2.45123	1.29351	0.000914632	0.0156891
LOC439949	186.559	93.3809	279.737	2.99566	1.58287	0.00092977	0.0159102
SNORA41	43.0044	19.3624	66.6464	3.44206	1.78327	0.00093441	0.0159768
IKBIP	918.752	521.771	1315.73	2.52167	1.33438	0.000945823	0.0161459
FAM86A	1423.83	784.961	2062.69	2.62777	1.39384	0.000951144	0.0162237
IPO4	9035.15	5228.99	12841.3	2.45579	1.29619	0.000956602	0.0162776
KAT2A	2038.26	1175.76	2900.76	2.46714	1.30284	0.000965076	0.0163975
MIR320A	45.6159	20.3334	70.8984	3.48679	1.8019	0.000965194	0.0163975
SYT2	59.7607	16.4538	103.068	6.26405	2.6471	0.000966489	0.0164064
CLCA3P	27.7899	3.05775	52.5221	17.1768	4.10239	0.000983089	0.0166482
LOC100505795	7.85474	1.0284	14.6811	14.2757	3.83549	0.000988642	0.0167102
LTB4R2	84.6133	42.6772	126.549	2.96527	1.56816	0.000994521	0.0167883
C12orf75	884.252	502.846	1265.66	2.51699	1.3317	0.000996364	0.0167951
NDRG4	3693.55	1408.7	5978.4	4.2439	2.08539	0.000997297	0.0167951
NAV3	13132.6	4007.17	22258.1	5.55456	2.47367	0.00100203	0.016848
B7H6	1272.85	729.963	1815.74	2.48744	1.31466	0.00102802	0.0171762
NCL	45460.3	26482.6	64438	2.43322	1.28287	0.00104353	0.0173866
KLHL29	858.424	491.304	1225.54	2.49447	1.31873	0.00104388	0.0173866
IL1RL2	515.54	278.346	752.734	2.7043	1.43526	0.00104489	0.0173898
D4S234E	750.543	335.764	1165.32	3.47065	1.79521	0.00105631	0.0175386
P2RY11	125.822	67.0395	184.605	2.75367	1.46136	0.00107396	0.0178037
NPM1	108804	61213.2	156395	2.55492	1.35328	0.00112035	0.0185006
SERPINB13	385.448	53.3491	717.547	13.45	3.74954	0.00113672	0.0187418
RILPL1	711.321	407.419	1015.22	2.49184	1.31721	0.00114265	0.0188163
ADAM23	18.6832	6.16711	31.1993	5.05897	2.33884	0.00114476	0.0188304
CKMT1A	149.401	80.9481	217.854	2.69128	1.42829	0.00114692	0.0188514
SLC27A4	3405.84	1980.62	4831.05	2.43916	1.28638	0.00114901	0.0188712
MDN1	15058.6	8851.08	21266.2	2.40267	1.26464	0.0011513	0.0188942
TNFSF4	90.4857	41.5782	139.393	3.35256	1.74526	0.00115686	0.0189629
RPGRIP1L	297.37	168.788	425.952	2.52359	1.33548	0.00115817	0.0189629
ITGA3	81618.4	47761	115476	2.41778	1.27368	0.0011604	0.0189848
SOBP	203.039	110.435	295.644	2.67707	1.42066	0.00116261	0.0189917
GCSH	1394.12	808.721	1979.53	2.44772	1.29144	0.00116845	0.0190577
ZC3H8	947.566	547.472	1347.66	2.4616	1.2996	0.00117172	0.0190965
IL13RA2	1214.17	574.056	1854.28	3.23014	1.6916	0.00118626	0.0192878
IL1RAP	2785.3	1631.62	3938.99	2.41415	1.27152	0.00118657	0.0192878
SLC27A5	173.051	95.9418	250.16	2.60741	1.38262	0.0011908	0.0193332
SNORD22	88.4174	45.0902	131.745	2.9218	1.54686	0.00121241	0.0195942
PAQR7	1019.03	590.826	1447.23	2.44951	1.29249	0.00123022	0.0197917
FXYD2	12.4446	3.00749	21.8817	7.27574	2.86309	0.00123225	0.0198092
POLD2	7301.64	4295.08	10308.2	2.4	1.26304	0.00123732	0.0198432
NKD2	180.429	64.2515	296.606	4.61633	2.20675	0.00123941	0.0198432
IL1A	1066.54	174.345	1958.74	11.2348	3.4899	0.00123945	0.0198432
OVCH2	29.0437	11.9394	46.148	3.86518	1.95054	0.00123985	0.0198432
PYGO1	228.763	105.375	352.152	3.3419	1.74067	0.00123997	0.0198432
CLIP2	3467.63	2023.45	4911.8	2.42743	1.27943	0.0012466	0.0199128
PAK7	34.8457	9.39088	60.3005	6.42118	2.68284	0.00124713	0.0199128
DCBLD2	4414.05	2585.18	6242.93	2.41489	1.27196	0.00125064	0.0199538
LOXL1	249.622	139.587	359.658	2.57658	1.36546	0.00125463	0.0200025
LYAR	4070.14	1836.22	6304.06	3.43318	1.77954	0.00126008	0.0200743
ABCF2	13647.7	8035.66	19259.7	2.39678	1.2611	0.00128482	0.0204072
SNORD83B	94.605	48.6663	140.544	2.88791	1.53002	0.00128594	0.0204098
SEH1L	6551.32	3694.2	9408.44	2.54682	1.3487	0.0012912	0.0204779
SLC25A43	864.36	502.019	1226.7	2.44353	1.28897	0.00129708	0.0205406
SPAG17	34.2002	14.8961	53.5043	3.59182	1.84472	0.00130984	0.0207271
FZD10	364.838	197.939	531.736	2.68636	1.42565	0.00131845	0.0208477
TMPRSS11E	709.949	207.037	1212.86	5.8582	2.55046	0.00132475	0.020929
NCLN	7981.03	4714.85	11247.2	2.38548	1.25428	0.00134086	0.0211078
LHFP	784.459	368.515	1200.4	3.25741	1.70372	0.00134602	0.0211577
ATF7IP2	217.799	123.631	311.966	2.52336	1.33535	0.00135004	0.0212052
PREX2	176.466	88.4251	264.506	2.9913	1.58077	0.00135236	0.0212259
C17orf96	1164.26	682.739	1645.78	2.41055	1.26937	0.00135421	0.0212323
SLC7A6	3932.76	2320.37	5545.14	2.38976	1.25687	0.00135476	0.0212323
CTSL2	4861.26	2830.94	6891.58	2.43438	1.28355	0.00135869	0.0212469
FSTL3	6694.15	3960.58	9427.72	2.38039	1.2512	0.00137175	0.0214037
SH3GL3	20.9563	7.56856	34.3441	4.53774	2.18197	0.00137608	0.0214555
SMARCD3	544.526	315.334	773.719	2.45365	1.29493	0.00137766	0.0214644
FARSB	3536.59	2083.4	4989.78	2.39502	1.26004	0.00139209	0.0216574
MSN	53803.9	31527.2	76080.5	2.41317	1.27093	0.00139462	0.0216703
AREG	478.811	276.066	681.556	2.46882	1.30382	0.00139642	0.0216703
SCFD2	2783.59	1481.03	4086.14	2.75898	1.46413	0.001397	0.0216703
SNORD47	79.2106	40.9839	117.437	2.86545	1.51876	0.00140341	0.0217539
NOL6	16078.7	9319.92	22837.6	2.4504	1.29302	0.00140842	0.0218156
SLC9B2	660.642	336.338	984.946	2.92844	1.55013	0.00142653	0.0220159
NHLH2	11.4257	2.72192	20.1294	7.39531	2.88661	0.00143689	0.02213
CEL	181.16	48.2506	314.069	6.50912	2.70246	0.0014398	0.02213
CLN6	2029.66	1202.02	2857.3	2.37708	1.24919	0.00144122	0.02213
TMEM201	917.006	535.423	1298.59	2.42535	1.27819	0.001456	0.0223407
WDR65	28.9369	11.8691	46.0048	3.87602	1.95458	0.00146169	0.0224119
EXOSC5	1174.22	673.939	1674.49	2.48464	1.31304	0.0014747	0.0225625
SPINK6	22.277	1.327	43.2271	32.5751	5.0257	0.00150469	0.0229717
GADD45A	12067.1	7000.08	17134.1	2.4477	1.29143	0.00154826	0.0235017
FAM110C	4980.29	2979.15	6981.42	2.34343	1.22862	0.00155426	0.023576
PHLDB2	17978.2	10664.4	25292	2.37163	1.24588	0.00157625	0.0238799
MICAL2	4975.87	2948.2	7003.55	2.37553	1.24825	0.00158485	0.0239715
MMP1	21976.4	6011.25	37941.6	6.31176	2.65804	0.00159879	0.0241479
PRNP	18062.1	10755.8	25368.5	2.35859	1.23792	0.00160168	0.0241743
OAF	2358.85	1391.81	3325.9	2.38962	1.25678	0.00160457	0.0242007
UBASH3B	2668.32	1321.25	4015.38	3.03907	1.60363	0.00161618	0.0243585
SNORD32A	173.273	97.1177	249.429	2.56832	1.36082	0.00163122	0.0245505
PRR22	118.382	64.9419	171.823	2.64579	1.4037	0.00163928	0.0246542
IFFO2	8607.17	4810.76	12403.6	2.5783	1.36642	0.00164473	0.0247187
POLR1A	6295.96	3752.18	8839.74	2.35589	1.23628	0.0016512	0.0247905
PRMT1	23451.7	13999.6	32903.9	2.35035	1.23288	0.00165184	0.0247905
CXCL14	14.0471	4.11684	23.9773	5.8242	2.54206	0.0016685	0.0249348
DDX10	5201.89	3111.78	7292	2.34335	1.22858	0.00167133	0.0249595
WDR35	1169.64	696.102	1643.17	2.36053	1.23911	0.00168768	0.0251859
XG	53.8176	22.0047	85.6305	3.89147	1.96031	0.00169288	0.0252281
SMYD5	2020	1201.01	2838.99	2.36385	1.24114	0.00170027	0.0253027
PPAN-P2RY11	47.0008	22.6079	71.3937	3.15791	1.65897	0.00170254	0.0253188
SH3RF2	919.977	521.44	1318.51	2.5286	1.33834	0.00171384	0.0254511
LTV1	3440.97	2049.97	4831.96	2.35709	1.23701	0.001726	0.0255958
RP1L1	33.0235	14.3459	51.7012	3.60389	1.84956	0.0017371	0.0257425
IL18	2344.12	1404.59	3283.66	2.3378	1.22515	0.00173907	0.0257537
SFRP1	1255.96	367.298	2144.63	5.83893	2.5457	0.00174134	0.025761
UBE2QL1	287.572	116.375	458.77	3.94217	1.97899	0.00174199	0.025761
TTLL12	5436.13	3280.87	7591.39	2.31384	1.21029	0.00175119	0.0258611
C1QBP	14915.5	8217.78	21613.2	2.63006	1.39509	0.00175354	0.0258779
TMCO7	1617.99	964.283	2271.7	2.35585	1.23624	0.00177283	0.02609
TCOF1	5780.85	3464.62	8097.08	2.33708	1.2247	0.00177421	0.0260922
SNORD4B	18.723	6.62112	30.8249	4.65554	2.21895	0.00180531	0.0264875
PRICKLE1	364.86	109.478	620.242	5.66542	2.50218	0.00180553	0.0264875
SNHG15	2971.71	1770.37	4173.04	2.35716	1.23705	0.00180608	0.0264875
PEMT	869.749	515.093	1224.4	2.37706	1.24918	0.00181212	0.0265331
GIMAP8	512.363	36.0765	988.649	27.4042	4.77633	0.00181402	0.0265331
SLC39A14	20014.4	12058.2	27970.5	2.31962	1.21389	0.00181419	0.0265331
LMNB2	9992.29	5978.85	14005.7	2.34255	1.22808	0.00183791	0.0267878
TG	222.009	126.919	317.1	2.49845	1.32103	0.00184176	0.0268255
CISH	188.592	106.987	270.197	2.52551	1.33657	0.00184545	0.0268425
ZC3HAV1L	291.661	169.645	413.677	2.43849	1.28599	0.00185786	0.0270045
ADAMTS1	13227.9	3036.68	23419.1	7.71208	2.94712	0.0018824	0.0273238
PLP2	5647.9	3378.89	7916.92	2.34305	1.22839	0.00189089	0.0273902
EXOSC2	3338.5	2006.85	4670.15	2.3271	1.21853	0.00190392	0.0275046
NOC2L	12241.3	7376.6	17106	2.31895	1.21347	0.00191486	0.0276062
UBE3D	353.041	206.558	499.525	2.41833	1.27401	0.00191771	0.0276286
RHBDF2	2145.12	1287.23	3003.01	2.33292	1.22214	0.0019254	0.027683
ISYNA1	2033.47	1214.29	2852.65	2.34923	1.23219	0.00194807	0.0279332
ANKRD16	319.746	186.289	453.202	2.43279	1.28261	0.00197131	0.0281903
LRPPRC	24078.6	14551.7	33605.6	2.30939	1.20751	0.00198095	0.0282901
NAP1L1	20595.2	12450.8	28739.6	2.30824	1.2068	0.00198267	0.0282957
TMEM48	4078.07	2465.75	5690.39	2.30777	1.2065	0.00198864	0.0283428
COL12A1	2318.82	1275.35	3362.29	2.63637	1.39855	0.00200114	0.0285018
RABEPK	1779.06	761.41	2796.71	3.67306	1.87698	0.00200271	0.028505
TRHDE	7.18591	1.0284	13.3434	12.975	3.69766	0.00201799	0.028653
SLC38A5	718.918	190.614	1247.22	6.54316	2.70999	0.00204089	0.0288742
C12orf59	7.13105	1.06562	13.1965	12.3839	3.63039	0.00206585	0.0291691
BDKRB1	256.753	71.0166	442.49	6.2308	2.63942	0.00207976	0.0293116
ZP3	79.7063	42.168	117.245	2.78041	1.4753	0.00208696	0.0293501
ARHGAP22	169.494	56.7224	282.266	4.97627	2.31506	0.00209177	0.0293789
GNAI1	2204.78	1329.87	3079.68	2.31577	1.21149	0.00210105	0.0294507
GTF2F2	5837.85	3534.39	8141.31	2.30346	1.2038	0.00210292	0.0294575
LOC283143	16.9459	5.86851	28.0234	4.77521	2.25556	0.0021235	0.0297066
KRT6A	12528.3	2228.82	22827.8	10.2421	3.35644	0.00214658	0.0299702
NOM1	2749.47	1658	3840.95	2.31662	1.21202	0.00217692	0.0303266
LPHN3	11.6784	3.02378	20.333	6.72437	2.7494	0.00219641	0.0305055
ANAPC1	7373.75	4478.21	10269.3	2.29317	1.19734	0.00221274	0.0306722
AP3B2	198.899	114.832	282.966	2.46417	1.3011	0.00222316	0.0307964
TAF4B	2940.84	1778.77	4102.92	2.30661	1.20577	0.00222938	0.0308625
UTP20	10949.7	6271.21	15628.3	2.49207	1.31734	0.00223297	0.0308921
CDCA4	1249.88	750.307	1749.44	2.33164	1.22134	0.00224987	0.0310449
SNORD11	18.7226	6.73362	30.7115	4.56092	2.18933	0.00226255	0.0311794
RASL12	17.5972	6.28204	28.9123	4.60238	2.20238	0.00226497	0.0311925
NELF	5819.24	3540.63	8097.85	2.28712	1.19353	0.00228945	0.0315092
TNFRSF25	652.616	178.232	1127	6.32322	2.66066	0.00229299	0.0315375
PKP2	5786.22	3500.16	8072.29	2.30627	1.20556	0.00230565	0.0316502
PPP1R14C	626.471	201.286	1051.66	5.2247	2.38535	0.00230788	0.0316535
ARL4A	2598.86	1580.65	3617.06	2.28834	1.1943	0.00231036	0.0316535
TCF4	732.956	442.828	1023.08	2.31034	1.20811	0.00231392	0.0316818
PLCH2	1403.01	604.612	2201.42	3.64104	1.86435	0.00231793	0.0316958
CYMP	15.584	5.08058	26.0875	5.13475	2.36029	0.00234535	0.0320502
RCL1	2275.7	1332.97	3218.44	2.41449	1.27172	0.00235604	0.0321548
SERPINB12	10.0866	2.35214	17.8211	7.57657	2.92154	0.00237586	0.0323629
EFEMP2	2725.87	1650.25	3801.49	2.30359	1.20388	0.00239378	0.0325653
LAD1	16693.6	10181	23206.2	2.27937	1.18864	0.00240358	0.0326706
CPA4	704.09	181.191	1226.99	6.77178	2.75954	0.00241672	0.0328142
SLC47A1	11.8371	2.68796	20.9861	7.80746	2.96485	0.00243166	0.032996
BCL11A	465.367	278.477	652.258	2.34223	1.22788	0.00244264	0.0330888
FOXI1	492.843	63.4362	922.25	14.5382	3.86178	0.00244471	0.0330888
PWP2	5237.99	3199.61	7276.38	2.27415	1.18533	0.00245784	0.0332238
SNORD114-1	15.8767	5.44384	26.3095	4.83289	2.27289	0.00247755	0.033384
DGKG	62.1001	32.3169	91.8834	2.8432	1.50751	0.00248904	0.0334752
CCDC85B	971.008	534.936	1407.08	2.63037	1.39527	0.00251292	0.0336897
PDZRN4	5.98752	0.699091	11.2759	16.1294	4.01162	0.00251554	0.0337035
PPM1F	2548.51	1552.83	3544.19	2.2824	1.19055	0.00252768	0.0338235
GPX7	183.611	106.819	260.404	2.43781	1.28558	0.00253588	0.0338691
MTHFD1	4011.05	2457.08	5565.02	2.2649	1.17944	0.00255068	0.0340453
FAM86C2P	163.306	94.5722	232.041	2.45358	1.29489	0.00257239	0.0342324
DPY19L2	134.651	75.957	193.346	2.54546	1.34793	0.00257242	0.0342324
SNORD36C	63.1485	33.2437	93.0534	2.79913	1.48498	0.00257292	0.0342324
TRPC6	76.1135	23.583	128.644	5.45495	2.44757	0.00257436	0.0342324
LOC283174	56.6453	29.4268	83.8639	2.84992	1.51092	0.00258053	0.0342715
LGR5	9.85752	2.42984	17.2852	7.11373	2.83061	0.00258578	0.0342983
ZFPM2	175.383	13.5142	337.251	24.9552	4.64127	0.0026323	0.0348083
BMP1	1861.35	1026.76	2695.94	2.62568	1.39269	0.00263242	0.0348083
HMHA1	284.108	169.882	398.335	2.34478	1.22945	0.00265583	0.035096
LOC729683	75.3057	36.7248	113.887	3.10108	1.63277	0.00267482	0.0352902
COL3A1	52.2702	26.4908	78.0497	2.9463	1.5589	0.00268087	0.035317
TMEM231	288.986	172.214	405.758	2.35612	1.23642	0.00269132	0.0354327
BLMH	2049.75	1256.48	2843.03	2.2627	1.17804	0.00269492	0.035458
BLID	9.11666	2.02609	16.2072	7.99926	2.99987	0.00270104	0.0355166
SNORD4A	154.25	88.7328	219.768	2.47674	1.30844	0.00270336	0.0355251
CCDC41	1464.49	894.75	2034.23	2.27352	1.18493	0.00270562	0.0355328
C11orf70	56.9753	29.483	84.4676	2.86496	1.51851	0.00273523	0.0358331
SNORD60	151.689	86.5252	216.852	2.50623	1.32552	0.00273889	0.0358589
MXRA5	307.632	180.766	434.499	2.40366	1.26523	0.0027889	0.036379
NT5DC3	2104.37	1300.69	2908.04	2.23576	1.16077	0.00281228	0.036639
CCL27	5.975	0.699091	11.2509	16.0936	4.00842	0.00282804	0.0367766
LOC100507127	30.9298	14.0166	47.843	3.41331	1.77117	0.00284299	0.0369258
WDR75	5943.08	3656.39	8229.77	2.25079	1.17043	0.00285383	0.0370439
AMPD2	3505.37	2157.88	4852.87	2.24891	1.16922	0.00287947	0.0373539
NKPD1	38.9433	17.2855	60.6012	3.5059	1.80979	0.00291101	0.037717
ABCB1	14.4688	4.00192	24.9357	6.23094	2.63945	0.00292648	0.0378756
PES1	10566.6	6532.54	14600.7	2.23508	1.16033	0.00292682	0.0378756
HMX2	9.01115	0.329305	17.693	53.7283	5.74761	0.00294038	0.0379918
CLCA2	276.401	158.147	394.655	2.4955	1.31933	0.00294633	0.0379918
TTC27	3124.81	1929.53	4320.1	2.23894	1.16282	0.00302323	0.0388392
ZNRF3	2066.4	1262.16	2870.64	2.27439	1.18548	0.00303215	0.0389303
SLC43A3	2284.68	1400.21	3169.16	2.26335	1.17846	0.0030536	0.0391193
NOP14	8362.25	5168.99	11555.5	2.23554	1.16062	0.00305424	0.0391193
SNORD58C	47.3372	23.9881	70.6863	2.94672	1.55911	0.00307559	0.0393217
GLT8D2	14.9235	5.04661	24.8004	4.91427	2.29698	0.00308116	0.0393578
NAALADL1	26.4887	11.5803	41.3972	3.57481	1.83787	0.0030853	0.0393578
CYP27B1	275.87	82.3562	469.385	5.69944	2.51082	0.00308634	0.0393578
MRPL4	2069.94	1277.06	2862.82	2.24174	1.16462	0.00308743	0.0393578
C19orf26	129.063	73.854	184.272	2.49508	1.31909	0.0030996	0.0394623
FAT3	862.784	160.046	1565.52	9.78169	3.29008	0.00311587	0.0396219
EDNRA	262.504	51.4723	473.536	9.19983	3.20161	0.0031203	0.0396545
PDSS1	578.257	279.183	877.331	3.14249	1.65191	0.00313045	0.0397598
WDR43	19738	11245	28231	2.51053	1.32799	0.00314522	0.0398996
MFNG	45.7064	22.888	68.5248	2.99392	1.58204	0.00314967	0.0399321
FZD1	2498.45	1550.98	3445.91	2.22176	1.1517	0.00315766	0.0399857
LOC644242	19.211	7.45689	30.9652	4.15256	2.054	0.00320087	0.0404605
NUDCD1	6708.11	4176.07	9240.14	2.21264	1.14577	0.00321319	0.0405921
ZDHHC8	1930.81	1190.79	2670.83	2.2429	1.16537	0.00327906	0.0412948
FAM53B	2665.61	1652.97	3678.26	2.22525	1.15397	0.00328048	0.0412948
FXYD6	31.9947	13.0352	50.9543	3.90897	1.96679	0.00328927	0.0413809
DDX51	1777.5	1098.5	2456.51	2.23623	1.16107	0.0032986	0.0414492
RBM19	4950.72	3092.55	6808.89	2.20171	1.13862	0.00334032	0.041899
CYP2E1	88.4246	42.8489	134	3.12727	1.64491	0.0033672	0.0421931
PA2G4	17547.4	10930.6	24164.1	2.21068	1.14449	0.00336973	0.0421931
RBBP8	9841.85	6145.62	13538.1	2.20288	1.13939	0.00337647	0.0422278
PDCD2L	843.142	507.683	1178.6	2.32153	1.21508	0.00338069	0.0422556
SNORD88B	21.0929	8.48855	33.6972	3.96973	1.98904	0.00339796	0.0423717
SNORD77	74.1317	40.4796	107.784	2.66267	1.41287	0.00342691	0.0426087
STL	78.9626	41.3269	116.598	2.82137	1.4964	0.00342699	0.0426087
GPR56	2796.26	1718.68	3873.84	2.25397	1.17247	0.00345137	0.0428867
LOC150197	16.2477	6.02065	26.4747	4.39731	2.13662	0.00345682	0.0429293
ATP6V0D2	178.006	13.3523	342.659	25.6629	4.68161	0.00348173	0.0432133
ADA	56.6679	29.6732	83.6627	2.81947	1.49542	0.00350465	0.043447
KIAA0664	13623.2	8531.54	18714.8	2.19361	1.13331	0.00350907	0.0434764
C8orf33	5516.06	3449.87	7582.24	2.19783	1.13608	0.00353659	0.0437663
SNRPF	2997.71	1867.1	4128.32	2.21109	1.14476	0.00355587	0.0439793
ECE2	863.095	476.265	1249.92	2.62443	1.392	0.00356711	0.0440414
TIMM8A	719.405	418.448	1020.36	2.43844	1.28596	0.00362319	0.04463
GHR	230.014	104.88	355.149	3.38625	1.75969	0.0036945	0.0452937
TCF7L1	84.4947	46.8574	122.132	2.60646	1.38209	0.00371288	0.045471
SLC38A4	45.3503	8.73932	81.9614	9.37847	3.22935	0.00374011	0.0456465
BICD2	7126.78	4448.14	9805.42	2.20438	1.14038	0.00376389	0.045884
GNAL	690.792	427.326	954.258	2.23309	1.15904	0.00378585	0.0461253
KATNB1	1205.38	750.208	1660.55	2.21346	1.1463	0.00385045	0.0468317
DPH2	5243.98	2854.29	7633.67	2.67446	1.41925	0.00386489	0.0468826
HGFAC	87.2199	33.2665	141.173	4.24371	2.08533	0.00387908	0.0470152
HS6ST2	704.862	442.256	967.468	2.18757	1.12933	0.00388103	0.0470152
PDGFB	2262.17	1177.69	3346.64	2.8417	1.50676	0.00391587	0.0473832
FAT4	218.404	82.9075	353.9	4.26861	2.09377	0.00393359	0.0475324
HSPD1	50750.3	32145.6	69355	2.15753	1.10938	0.00393768	0.0475324
SNORD1B	14.8583	5.07406	24.6425	4.85656	2.27994	0.00394116	0.0475324
WDR5	3740.42	2342.87	5137.97	2.19302	1.13292	0.00394164	0.0475324
VARS	6265.14	3933.16	8597.11	2.1858	1.12816	0.0039517	0.0475998
PINX1	1460.37	848.317	2072.43	2.44299	1.28865	0.00396753	0.0477362
SLC29A1	1422.13	898.751	1945.5	2.16467	1.11415	0.00399215	0.0479519
PRR18	15.7177	3.70332	27.732	7.48842	2.90466	0.00402061	0.0482655
FXYD1	7.30126	1.32374	13.2788	10.0313	3.32643	0.00403838	0.0483968
NHP2	5521.59	3470.06	7573.12	2.18241	1.12593	0.00404632	0.0484646
PRDM11	1222.05	755.939	1688.17	2.23321	1.15912	0.00405595	0.0485526
EPB41L2	1297.15	804.8	1789.5	2.22354	1.15286	0.00406465	0.0486047
TTC7B	225.587	136.976	314.198	2.29381	1.19775	0.00406489	0.0486047
ODZ2	41.912	10.9426	72.8815	6.66037	2.7356	0.00409455	0.0489318
RPF2	4418.36	2730.72	6105.99	2.23603	1.16094	0.00411439	0.0490585
CDH4	6.52201	0.994435	12.0496	12.117	3.59896	0.0041251	0.0490956
SOAT2	16.5559	6.07501	27.0368	4.45049	2.15396	0.00413252	0.0491092
CTU2	983.171	614.64	1351.7	2.19917	1.13696	0.00413925	0.0491342
NME1	5237.77	2846.13	7629.42	2.68063	1.42257	0.00416139	0.0493695
SNORD44	123.277	62.0616	184.492	2.97273	1.57179	0.00416502	0.0493849
DUS3L	2275.63	1436.8	3114.47	2.16764	1.11613	0.00417949	0.0494736
CYR61	10866.3	5121.22	16611.3	3.24362	1.69761	0.00421195	0.0498301
MCC	2971.59	1872.94	4070.24	2.17318	1.11981	0.00423052	0.0500008
CALML4	489.99	302.274	677.707	2.24203	1.1648	0.00424188	0.0500726
DHX33	2285.87	1443.2	3128.55	2.16779	1.11622	0.004245	0.0500815
PTPN14	9018.28	5696.51	12340	2.16625	1.1152	0.00427381	0.0503375
TAGLN3	102.784	16.1674	189.4	11.7149	3.55028	0.00427849	0.0503599
KIFC3	2817.99	1785.23	3850.74	2.15701	1.10903	0.00428175	0.0503599
NDUFAF2	1979.57	1244.69	2714.45	2.18082	1.12487	0.00428282	0.0503599
ANKRD20A8P	60.9538	22.6372	99.2704	4.38528	2.13267	0.00429293	0.0504509
PHB	14035.2	8881.05	19189.3	2.1607	1.1115	0.00430304	0.0505137
SLC38A1	38199.2	24118.7	52279.7	2.1676	1.1161	0.00433705	0.0508287
YRDC	4963.87	3131.96	6795.79	2.16982	1.11758	0.00435435	0.0509239
CHST9	168.191	100.796	235.587	2.33728	1.22483	0.00437179	0.0510668
UHRF1	303.158	184.705	421.611	2.28262	1.19069	0.00439498	0.0513094
GART	14910.9	9431.77	20390.1	2.16185	1.11227	0.00441326	0.0514662
LURAP1	382.827	235.012	530.643	2.25794	1.17501	0.00442368	0.0515029
SNORA51	31.7264	15.1776	48.2753	3.18069	1.66934	0.00446729	0.0519252
BRSK1	323.817	182.972	464.661	2.53951	1.34455	0.00453985	0.0526078
SNORD74	235.475	143.33	327.621	2.28577	1.19268	0.00454088	0.0526078
FKBP10	1124.38	704.521	1544.23	2.19189	1.13218	0.00462393	0.0533083
SNORD50A	109.307	63.5554	155.059	2.43974	1.28673	0.00468106	0.0538558
ISL2	119.454	71.1663	167.742	2.35704	1.23698	0.00468157	0.0538558
GLT25D1	6705.02	4269.91	9140.14	2.14059	1.09801	0.00471273	0.0541818
EGFR	26405.3	16767.5	36043.2	2.14959	1.10406	0.00471501	0.0541818
POP1	2495.22	1526.6	3463.84	2.26899	1.18205	0.00472263	0.05424
SFXN4	1686.61	1063.21	2310.01	2.17267	1.11947	0.00474041	0.054356
IL1B	1032.4	88.1921	1976.61	22.4126	4.48624	0.0047846	0.0547151
SNORD30	57.5257	25.2029	89.8486	3.56501	1.83391	0.00481416	0.0550234
RAN	39610.9	24128.6	55093.2	2.28331	1.19113	0.00482172	0.0550802
MEIS1	1886.41	1199.2	2573.62	2.14611	1.10172	0.00484966	0.0553695
UCN2	125.302	33.0054	217.598	6.59282	2.72089	0.00485873	0.0554433
UNC13D	562.765	349.523	776.007	2.22019	1.15068	0.00489417	0.055728
CKMT1B	141.104	84.4873	197.721	2.34024	1.22666	0.0049092	0.0558064
SEMA3A	100.207	29.0572	171.356	5.8972	2.56003	0.00490971	0.0558064
TEPP	23.3549	8.20624	38.5036	4.69198	2.2302	0.00493025	0.0559839
RAD51AP2	91.2038	26.6201	155.787	5.85224	2.54899	0.00494375	0.0560267
LEPR	611.284	384.506	838.062	2.17958	1.12405	0.00494415	0.0560267
SNHG3	2338	1478.97	3197.03	2.16166	1.11214	0.00496924	0.056281
GPR68	96.1091	55.5366	136.682	2.46111	1.29931	0.00498375	0.0563551
AGPAT5	6909.71	4407.39	9412.03	2.13551	1.09458	0.00498823	0.0563757
AHCY	13680.6	8739.09	18622.1	2.1309	1.09146	0.00501694	0.0566561
ALKBH2	1518.92	914.222	2123.62	2.32287	1.21591	0.00501837	0.0566561
WDR66	193.046	116.739	269.354	2.30733	1.20622	0.00505386	0.0569961
PRR5	664.316	419.946	908.685	2.16381	1.11358	0.0050776	0.0571425
ZNF643	203.703	121.569	285.838	2.35125	1.23342	0.00511335	0.0574557
UBE2G2	7142.15	4558.2	9726.1	2.13376	1.0934	0.00511465	0.0574557
KRI1	2286.9	1454.23	3119.57	2.14517	1.10109	0.00511625	0.0574557
RCSD1	56.4395	24.1693	88.7097	3.67034	1.87591	0.00512003	0.0574678
SNORD1C	26.0657	11.8384	40.2931	3.4036	1.76706	0.00515584	0.0578086
SNHG1	6406.51	4079.81	8733.21	2.14059	1.09801	0.00517516	0.0579712
EPHB1	17.9626	6.7271	29.1982	4.34038	2.11782	0.0051883	0.0580805
GRIP2	27.6035	11.4039	43.8032	3.84106	1.9415	0.00524192	0.0585265
ADK	6005.56	3838.17	8172.94	2.12938	1.09044	0.0052602	0.0586381
PWP1	5329.56	3409.03	7250.08	2.12673	1.08864	0.00527508	0.0587423
SLC16A7	365.814	166.665	564.963	3.38982	1.76121	0.00529257	0.0589062
RPL23AP82	351.507	218.387	484.628	2.21913	1.14999	0.00534866	0.0593128
ABCE1	15717.2	10052.3	21382	2.12707	1.08887	0.00536937	0.0594494
TMEM177	540.562	339.954	741.17	2.1802	1.12446	0.00540103	0.0596772
MATN2	736.512	446.329	1026.69	2.30031	1.20183	0.00540118	0.0596772
PRMT3	1997.57	1279.32	2715.83	2.12287	1.08601	0.00541163	0.0597615
EMP3	5761.25	3492.47	8030.03	2.29924	1.20116	0.00541921	0.0597885
STAMBPL1	628.155	397.163	859.148	2.16321	1.11317	0.00542327	0.0597968
ITIH5	131.93	45.0345	218.825	4.85905	2.28067	0.00545302	0.0600935
MIR23A	108.454	63.3551	153.554	2.4237	1.27721	0.0054568	0.060104
LOC100127983	152.878	79.33	226.425	2.85422	1.5131	0.00546303	0.0601194
NIP7	7198.35	3855.63	10541.1	2.73394	1.45098	0.00547055	0.0601619
NUFIP1	1391.45	838.973	1943.92	2.31702	1.21227	0.00549753	0.0604238
ENKUR	24.0186	10.8165	37.2208	3.44111	1.78287	0.00550006	0.0604238
PFN1	48022.5	30754.5	65290.4	2.12296	1.08607	0.00551329	0.0605379
CCDC58	1391.71	888.599	1894.82	2.13237	1.09246	0.00553468	0.06071
ABCA8	8.35605	2.05353	14.6586	7.13823	2.83557	0.00557586	0.0610671
GLI3	821.895	518.871	1124.92	2.16802	1.11637	0.00559933	0.0612925
MXRA7	3841.24	2454.95	5227.52	2.12938	1.09043	0.00561887	0.0614196
MRPS25	2215.26	1420.06	3010.45	2.11995	1.08403	0.00566212	0.0617887
THNSL1	491.287	309.391	673.183	2.17583	1.12157	0.00566915	0.0618336
PEX5	4679.42	2999.21	6359.64	2.12044	1.08436	0.00567587	0.0618494
SNORD6	38.9723	20.1536	57.791	2.86754	1.51981	0.00571473	0.0621711
WDR77	5311.06	2973.21	7648.91	2.57261	1.36323	0.00571826	0.0621776
SLC35F2	9459.68	6079.96	12839.4	2.11176	1.07844	0.00574385	0.0624239
LOC90784	819.019	520.727	1117.31	2.14568	1.10143	0.00576955	0.0626712
LOC100499227	10.9012	3.42101	18.3814	5.3731	2.42575	0.00580998	0.0630781
LOC100506469	129.321	77.8896	180.752	2.32062	1.21451	0.00582624	0.0631712
PPP4R4	4205.91	2682.72	5729.09	2.13555	1.09461	0.00582748	0.0631712
KAZN	903.879	578.671	1229.09	2.12398	1.08677	0.00584698	0.063348
SNORD114-13	4.86245	0.329305	9.3956	28.5316	4.83449	0.00585088	0.063348
ANKRD2	6.21009	1.06562	11.3546	10.6554	3.41351	0.00585329	0.063348
ESF1	3390.22	2176.57	4603.86	2.11519	1.08079	0.00585871	0.063348
BZW2	6621.98	4261.43	8982.53	2.10787	1.07578	0.00588691	0.0635882
IFNK	11.6239	2.68796	20.5599	7.64889	2.93525	0.00589711	0.0636336
B4GALT2	4531.73	2926.7	6136.75	2.09681	1.0682	0.00591092	0.0637179
FAS	6574.29	4249.48	8899.11	2.09416	1.06637	0.00591425	0.0637214
SNORD2	211.8	130.455	293.146	2.24711	1.16807	0.00592994	0.0638582
RPP40	581.885	332.004	831.765	2.50529	1.32498	0.00593879	0.0638936
MANEAL	628.054	398.135	857.974	2.15498	1.10768	0.00593925	0.0638936
ARHGEF40	2620.17	1531.06	3709.27	2.42268	1.2766	0.00594241	0.0638952
CELF5	21.6273	9.3811	33.8735	3.61082	1.85233	0.00594686	0.0639107
SIGMAR1	2044.67	1311.83	2777.5	2.11728	1.08221	0.00600528	0.0644082
SNORD45B	71.9157	41.1233	102.708	2.49756	1.32052	0.00601034	0.0644298
ETV5	633.56	308.582	958.538	3.10626	1.63518	0.00605523	0.0648456
BRIX1	4952.14	3105.78	6798.5	2.18899	1.13026	0.00612697	0.0654818
IL17D	84.907	38.3941	131.42	3.42292	1.77523	0.00615679	0.0657458
CR2	19.0061	8.16576	29.8464	3.65507	1.8699	0.00617173	0.0658277
GTPBP3	623.323	397.867	848.779	2.13332	1.0931	0.00618482	0.0659341
SUV39H2	1492.55	959.842	2025.26	2.10999	1.07724	0.00621468	0.0661528
STK32B	30.5148	14.823	46.2067	3.11722	1.64026	0.0062303	0.0662859
ERCC1	5050.51	3247.76	6853.27	2.11015	1.07735	0.00624305	0.0663882
MPP3	994.195	635.509	1352.88	2.12882	1.09005	0.00625959	0.0664976
PGAM5	8212.11	5122.61	11301.6	2.20623	1.14158	0.00627593	0.0666266
WDR74	4650.23	2964.74	6335.71	2.13702	1.0956	0.00628877	0.0667016
EIF5A	35600.5	23011.6	48189.4	2.09414	1.06636	0.00634182	0.0671361
NLN	2901.16	1870.4	3931.92	2.10219	1.07189	0.00636441	0.0673081
TMEM52	21.5583	9.4895	33.6272	3.54362	1.82522	0.00637542	0.067391
SNORD50B	174.379	106.802	241.956	2.26546	1.17981	0.00638661	0.0674756
WNT16	7.4523	1.06236	13.8422	13.0297	3.70374	0.00641355	0.0676929
PXN	8063.33	5219.43	10907.2	2.08973	1.06332	0.00643731	0.06791
SLC4A3	157.414	96.638	218.189	2.2578	1.17492	0.00644954	0.0680051
BEND3	1289.05	765.789	1812.31	2.3666	1.24281	0.00650453	0.068517
PEG10	1243.72	726.511	1760.92	2.42381	1.27728	0.0065102	0.0685427
GPR115	1758.79	920.161	2597.41	2.82278	1.49712	0.00655765	0.0689739
MAMDC2	23.7492	7.29739	40.201	5.50895	2.46178	0.00657559	0.0691284
LOC284454	1574.81	1010.06	2139.55	2.11825	1.08287	0.00661895	0.0694033
POLR1B	5199.32	3067.19	7331.44	2.39028	1.25718	0.00662135	0.0694033
DCUN1D5	3408.28	2206.19	4610.37	2.08974	1.06332	0.00664375	0.0695351
ABCG2	11.5691	3.74706	19.3911	5.17502	2.37156	0.00665648	0.069634
HSPA12A	280.07	176.083	384.057	2.18111	1.12506	0.00669537	0.0699443
LCAT	267.544	166.669	368.419	2.21048	1.14436	0.00669602	0.0699443
FAM86DP	554.72	330.877	778.562	2.35302	1.23452	0.00670296	0.0699716
POLR1C	3817.47	2477.46	5157.49	2.08177	1.05781	0.00670523	0.0699716
RNF17	12.1442	4.0894	20.1989	4.93933	2.30432	0.00671808	0.070007
C14orf149	260.96	164.481	357.439	2.17312	1.11977	0.0067218	0.070007
FGFR3	2059.78	273.125	3846.44	14.0831	3.81589	0.00677498	0.0704571
ATIC	1979.57	1284.59	2674.55	2.08203	1.05799	0.00679499	0.0706306
LZTS1	29.2195	9.86255	48.5764	4.92534	2.30022	0.00680155	0.0706642
STAB1	50.2248	19.0776	81.3719	4.2653	2.09265	0.00683202	0.0708774
MTSS1	7636.23	2974.89	12297.6	4.13379	2.04746	0.00683208	0.0708774
ZNF551	1239.03	799.847	1678.21	2.09816	1.06913	0.0068386	0.0709104
FCHSD2	1280.65	826.681	1734.62	2.0983	1.06922	0.00687127	0.071145
NOP58	9342.63	6073.75	12611.5	2.07639	1.05408	0.00688318	0.0712336
XPO5	8092.86	5268.13	10917.6	2.07238	1.05129	0.00693788	0.0717647
HLF	202.896	93.6993	312.094	3.3308	1.73587	0.00695142	0.0718696
HNRNPAB	17894.6	11620.7	24168.6	2.07979	1.05644	0.00695794	0.0718794
TRIM9	46.7603	23.7819	69.7387	2.93243	1.55209	0.00695913	0.0718794
LOC100287482	35.2881	17.5469	53.0293	3.02215	1.59558	0.00696411	0.0718958
LOC90499	11.4222	3.85872	18.9857	4.9202	2.29872	0.00698568	0.0720486
REP15	93.8991	55.963	131.835	2.35576	1.23619	0.00710572	0.0729677
PSD	31.2301	13.4436	49.0167	3.6461	1.86635	0.00712837	0.0730942
NOP2	6411.93	4139.95	8683.91	2.09759	1.06873	0.0071488	0.0732683
GAL3ST4	68.9714	40.3574	97.5854	2.41803	1.27383	0.00715558	0.0733024
MIR125B1	5.97615	1.02514	10.9272	10.6592	3.41403	0.00720424	0.0736233
SSSCA1	1435.1	931.212	1939	2.08223	1.05813	0.00721242	0.0736445
LAMA3	21713.8	14204.5	29223.2	2.05732	1.04076	0.00722902	0.0737346
CCDC102B	13.1198	4.81267	21.4269	4.45219	2.15452	0.00728722	0.0742569
LYRM7	817.225	527.904	1106.55	2.09611	1.06772	0.00730215	0.0743077
LOC100507034	177.984	110.362	245.607	2.22547	1.15411	0.0073039	0.0743077
GRPEL1	6907.73	4510.9	9304.56	2.06268	1.04452	0.0073787	0.0749374
NOB1	3319.23	2161.95	4476.51	2.07059	1.05004	0.00738261	0.0749378
WNT10B	17.1529	7.17133	27.1344	3.78373	1.91981	0.00741508	0.0751989
PELP1	4373.17	2847.1	5899.24	2.07202	1.05104	0.00743004	0.0752814
GSTP1	37545.6	24522.2	50569	2.06218	1.04417	0.00743522	0.0752814
AARSD1	1843.83	1200.16	2487.49	2.07263	1.05146	0.00743601	0.0752814
SNRPD1	5259.98	3420.14	7099.82	2.07589	1.05373	0.00744663	0.0753092
CHCHD10	398.114	254.193	542.035	2.13237	1.09246	0.00748787	0.0755404
TSHZ3	675.534	435.85	915.217	2.09984	1.07028	0.00756288	0.0761523
GTPBP4	11594.9	7578	15611.8	2.06015	1.04275	0.00757521	0.0762227
ITGA4	157.763	9.93919	305.587	30.7456	4.94231	0.00757704	0.0762227
C20orf118	24.4898	2.05679	46.9228	22.8136	4.51182	0.00760946	0.0764402
BOLA3	627.791	404.943	850.639	2.10064	1.07083	0.0076235	0.076545
SAMD4A	9024.16	5874.91	12173.4	2.0721	1.0511	0.00763554	0.0766093
GJB4	5117.93	3306.79	6929.07	2.09541	1.06723	0.00763712	0.0766093
TMEM64	3858.61	2520.22	5197	2.06213	1.04413	0.00764526	0.0766212
LOC100288077	121.249	50.2643	192.234	3.82447	1.93526	0.00764552	0.0766212
SLC25A32	5155.76	3366.47	6945.05	2.06301	1.04475	0.00769974	0.0770192
GCK	22.4791	4.30704	40.6511	9.43829	3.23853	0.00783041	0.0779855
PRELID2	452.912	292.618	613.206	2.09559	1.06735	0.00785308	0.0781481
IMP4	5218.86	3291.9	7145.82	2.17073	1.11818	0.00786495	0.0782296
KIAA0090	7925.96	5196.76	10655.2	2.05035	1.03587	0.00791481	0.0786518
MAK16	5158.12	2979.35	7336.88	2.46258	1.30017	0.0079243	0.0787093
PPIH	1057.97	690.498	1425.44	2.06437	1.0457	0.00801586	0.07947
UTP14A	3930.93	2580.28	5281.58	2.0469	1.03344	0.00806092	0.0798422
C1orf109	2785.89	1633.64	3938.14	2.41065	1.26942	0.00807043	0.0798992
SPHK1	2882.95	1894.31	3871.6	2.04381	1.03126	0.00810106	0.0801277
TMPRSS11F	14.7687	3.81498	25.7224	6.74248	2.75328	0.00813036	0.0803801
XYLB	150.962	94.0005	207.923	2.21194	1.14531	0.00817054	0.0807021
MST4	5199.27	3430.59	6967.96	2.03112	1.02228	0.00819172	0.0808362
C17orf89	986.199	644.243	1328.16	2.06158	1.04375	0.00820961	0.0808999
TIMM50	3949.68	2595.06	5304.3	2.044	1.0314	0.00822682	0.0810319
PVT1	772.793	503.004	1042.58	2.07271	1.05152	0.00823481	0.0810729
BARX2	1916.07	1098.22	2733.92	2.48941	1.3158	0.00829108	0.0814912
TOMM22	7465.88	4920.02	10011.7	2.0349	1.02496	0.00829529	0.0814912
NETO2	870.783	436.755	1304.81	2.98752	1.57895	0.00829914	0.0814912
MRPL3	11723.7	7712.23	15735.2	2.04029	1.02878	0.00831236	0.0815717
LYRM4	1307.01	799.06	1814.95	2.27136	1.18356	0.00831868	0.0815961
GYS2	9.91588	3.05449	16.7773	5.49267	2.45751	0.00833349	0.0817036
THOC3	552.446	361.437	743.454	2.05694	1.0405	0.00835605	0.0818492
KRT42P	24.0755	11.6101	36.5409	3.14733	1.65413	0.00838274	0.0820349
HAGHL	190.291	90.0007	290.582	3.22866	1.69094	0.00841315	0.0822567
NME2	1967.01	1290.79	2643.23	2.04775	1.03404	0.0084227	0.0822756
LOC100133091	518.024	335.492	700.556	2.08815	1.06222	0.00848551	0.0827737
CERK	936.177	608.031	1264.32	2.07937	1.05615	0.00855042	0.0831638
ANKS6	929.315	607.916	1250.71	2.05738	1.04081	0.00856238	0.0831638
FONG	15.1281	6.24156	24.0146	3.84753	1.94393	0.00856569	0.0831638
B4GALT6	324.754	191.775	457.734	2.38683	1.2551	0.0085671	0.0831638
HTR1B	6.70266	1.42888	11.9764	8.38168	3.06724	0.00856858	0.0831638
MICALL1	7068.19	4649.49	9486.89	2.04041	1.02886	0.0086123	0.0834973
C4orf43	1835.24	1201.36	2469.12	2.05528	1.03933	0.00867221	0.0838943
NR2C2AP	1646.24	1081.87	2210.61	2.04333	1.03092	0.00868305	0.0839295
C1orf216	606.468	377.549	835.388	2.21266	1.14578	0.0087374	0.0844165
SNORD73A	106.262	65.0454	147.479	2.26732	1.18099	0.00878611	0.0847952
ZNF239	532.705	344.369	721.04	2.0938	1.06612	0.00878858	0.0847952
SHANK1	22.5677	10.4291	34.7063	3.32785	1.73459	0.00881401	0.0849926
SHANK3	328.821	210.884	446.758	2.1185	1.08304	0.00881705	0.0849926
TMC7	711.822	460.516	963.129	2.09141	1.06448	0.00885562	0.0853257
PTRF	66089.6	43514.5	88664.7	2.03759	1.02686	0.00889594	0.0856115
RNF19B	13492.5	8934.75	18050.3	2.02024	1.01453	0.00890947	0.0856115
DGKI	108.115	14.798	201.432	13.6121	3.76682	0.00896729	0.0860503
MIR222	107.146	60.7802	153.512	2.5257	1.33668	0.00907882	0.0868979
LOC389906	2656.45	1744.5	3568.39	2.04551	1.03246	0.0090904	0.0869566
JAG1	22925.7	10134.5	35716.8	3.52428	1.81733	0.00911382	0.0871353
ARHGAP23	5435.82	3136.16	7735.47	2.46654	1.30249	0.00911728	0.0871353
RPS6KA4	4789.52	3156.98	6422.06	2.03424	1.02449	0.00912943	0.0872121
GINS2	59.7432	34.2262	85.2602	2.49108	1.31677	0.00917609	0.0875731
FXYD5	1328	868.525	1787.48	2.05806	1.04129	0.00918334	0.0875731
KRTDAP	27.6906	13.9291	41.4521	2.97593	1.57334	0.00918375	0.0875731
WDR46	7401.02	4899.08	9902.96	2.02139	1.01535	0.00919041	0.0875731
SNORD114-21	21.1826	9.74763	32.6175	3.3462	1.74252	0.00919196	0.0875731
DKK2	10.3817	3.42101	17.3425	5.0694	2.34181	0.0092854	0.0882262
EEF1B2	32233.9	21403.1	43064.8	2.01208	1.00869	0.00928544	0.0882262
EDN3	4.92205	0.699091	9.14502	13.0813	3.70943	0.00931793	0.0884278
CACNA1B	21.8207	10.2905	33.351	3.24095	1.69642	0.00932331	0.0884278
IL24	98.3844	27.3763	169.393	6.18757	2.62937	0.00946495	0.089651
NAA15	12737	8445.71	17028.4	2.01621	1.01165	0.00948979	0.0897263
RAD54L	42.7187	23.3773	62.06	2.65471	1.40856	0.00965273	0.0909026
CHST3	2101.48	1248.43	2954.53	2.3666	1.24281	0.00969044	0.0911865
TTL	3230.53	2141.4	4319.66	2.01722	1.01237	0.00969146	0.0911865
CFLAR-AS1	32.7536	17.1893	48.3179	2.81093	1.49105	0.00974261	0.0915865
DACT2	142.355	48.5963	236.113	4.85866	2.28056	0.00976624	0.091687
FAM81A	34.8105	18.5209	51.1001	2.75905	1.46417	0.00977481	0.0917269
GJB3	9426.92	6244.99	12608.9	2.01904	1.01367	0.00981376	0.0919705
ZNF485	380.309	220.6	540.017	2.44794	1.29157	0.00983243	0.0921048
CIRH1A	2962.08	1966.29	3957.86	2.01286	1.00925	0.00985985	0.0922721
HDDC2	1747.47	1155.93	2339	2.02347	1.01683	0.00988203	0.0924063
FAM183A	21.8132	10.1579	33.4686	3.29484	1.72021	0.00991697	0.0926515
SNORD33	23.4463	11.2412	35.6513	3.1715	1.66516	0.009927	0.0927044
MYLK	420.651	277.451	563.851	2.03225	1.02308	0.00995587	0.09277
IL12RB2	41.0566	8.17554	73.9376	9.04376	3.17692	0.00996995	0.0928197
ACTN1	21431.1	14209.8	28652.4	2.01638	1.01177	0.00997613	0.0928366
NCF2	1047	692.845	1401.16	2.02232	1.01601	0.0100298	0.0932948
FAM86B1	104.23	56.742	151.717	2.67381	1.4189	0.0100552	0.0934091
CC2D2A	325.179	204.7	445.658	2.17712	1.12242	0.0100655	0.0934639
NMT2	1683.02	1119.39	2246.65	2.00703	1.00506	0.0101783	0.0942633
DBC1	34.5785	14.9124	54.2445	3.63754	1.86296	0.0103432	0.0954576
CYP2C8	36.055	19.2265	52.8834	2.75055	1.45972	0.0103551	0.0955256
BTG4	11.754	3.99078	19.5173	4.89059	2.29001	0.0103827	0.0957388
EIF5AL1	112.713	70.4632	154.963	2.1992	1.13698	0.01046	0.096249
ODC1	49821.4	31706.9	67935.8	2.14262	1.09938	0.0104607	0.096249
PSPH	1160.11	769.223	1551	2.01632	1.01173	0.0105104	0.0965713
HPRT1	854.521	565.079	1143.96	2.02443	1.01752	0.0105139	0.0965713
PALLD	9610.69	6369.18	12852.2	2.01787	1.01284	0.0105282	0.0966195
FHL3	246.236	158.917	333.555	2.09893	1.06965	0.0105917	0.0970766
NOP14-AS1	1033.92	658.303	1409.53	2.14116	1.09839	0.0106364	0.0973593
ZNF280C	517.412	338.826	695.998	2.05414	1.03854	0.0106491	0.0974339
SNORD81	45.4729	25.5262	65.4196	2.56284	1.35774	0.0106778	0.0976038
TMPRSS11A	224.85	47.6639	402.036	8.4348	3.07635	0.0106814	0.0976038
LOC148189	324.586	211.195	437.977	2.07381	1.05228	0.010825	0.0984916
SNORD72	24.5434	11.9807	37.1061	3.09714	1.63094	0.010893	0.098871
TCL6	3.96952	0.329305	7.60974	23.1085	4.53035	0.0108946	0.098871
SNORD57	10.9045	3.78428	18.0247	4.76305	2.25189	0.0109973	0.099633
SYNDIG1	10.6874	1.0284	20.3464	19.7846	4.30631	0.0110485	0.100053
URB2	4643.25	2766.63	6519.87	2.35661	1.23671	0.0112515	0.10133
NME1-NME2	254.594	166.006	343.183	2.0673	1.04775	0.0113025	0.10166
LOC388796	850.944	565.316	1136.57	2.01051	1.00756	0.0113955	0.102324
CCR7	23.9329	11.8212	36.0446	3.04914	1.6084	0.011409	0.102374
GAR1	1051.89	667.515	1436.27	2.15166	1.10545	0.0115408	0.103097
SPINK5	75.0622	45.7732	104.351	2.27974	1.18887	0.0115987	0.103448
TREH	9.03907	1.35444	16.7237	12.3473	3.62612	0.0116436	0.10366
SNORD114-3	13.4939	4.71405	22.2737	4.72497	2.24031	0.0116469	0.10366
SNORD18B	38.6372	21.3852	55.8893	2.61346	1.38596	0.0117059	0.104142
BYSL	2630.85	1602.2	3659.5	2.28405	1.19159	0.0117664	0.104392
SNORD24	46.7222	26.7309	66.7134	2.49574	1.31947	0.0118633	0.10497
SLC25A19	649.28	406.564	891.997	2.19399	1.13356	0.0119678	0.105807
DKK4	51.8847	30.2571	73.5123	2.42959	1.28071	0.0120989	0.106789
SNORD101	118.678	74.633	162.723	2.1803	1.12453	0.0121223	0.106862
DOHH	868.818	561.541	1176.09	2.0944	1.06654	0.012128	0.106867
CDKL1	216.946	140.504	293.387	2.0881	1.06219	0.0121625	0.107083
SLC19A3	20.635	9.02761	32.2425	3.57154	1.83655	0.012201	0.107332
GJA4	34.0834	13.7925	54.3743	3.94232	1.97905	0.0122135	0.107398
SELRC1	2003.63	1249.97	2757.29	2.20589	1.14136	0.0122479	0.107612
DACT1	186.134	93.8797	278.389	2.96538	1.56822	0.012311	0.108032
CXCR2	48.6539	18.2052	79.1027	4.34507	2.11938	0.0125121	0.109442
IL11	341.841	148.461	535.222	3.60515	1.85006	0.012513	0.109442
RIMS4	14.8294	2.06005	27.5988	13.3972	3.74386	0.0125577	0.109738
DKFZP564C196	37.245	17.1692	57.3209	3.33859	1.73924	0.012592	0.109807
PTPLA	198.643	128.669	268.616	2.08765	1.06188	0.012628	0.109995
FHOD3	174.51	102.859	246.161	2.39319	1.25894	0.0126587	0.110172
EBPL	1012.83	646.456	1379.21	2.1335	1.09322	0.0126641	0.110174
SLC7A5P1	167.985	108.646	227.324	2.09234	1.06512	0.0126932	0.110338
LOC84856	36.8688	8.33557	65.402	7.84613	2.97198	0.0127171	0.110488
PHYHIPL	65.3432	21.421	109.265	5.10084	2.35074	0.0127728	0.110666
MMP13	6862.03	3503.57	10220.5	2.91717	1.54457	0.0129459	0.111787
RELT	2181.67	1380.77	2982.57	2.16008	1.11109	0.0130098	0.11217
AQP9	152.662	48.1045	257.219	5.34709	2.41875	0.0130428	0.112364
SLC16A12	13.6895	2.86103	24.518	8.56967	3.09924	0.013142	0.113142
SNORA9	97.6232	61.1511	134.095	2.19285	1.13281	0.0131437	0.113142
SNORD76	111.555	70.0515	153.058	2.18494	1.12759	0.0131838	0.113394
LOC648809	3.84616	0.332565	7.35975	22.1303	4.46795	0.0131984	0.113428
DOCK2	15.1942	5.32566	25.0626	4.70602	2.23451	0.0132294	0.113649
FLRT3	5973.65	2989.02	8958.27	2.99706	1.58355	0.0133064	0.113966
SNORD21	26.8879	13.5115	40.2643	2.98	1.57531	0.0133442	0.114156
KCTD12	1398.8	630.195	2167.39	3.43924	1.78209	0.0133724	0.114323
SELPLG	62.546	37.6991	87.3929	2.31817	1.21299	0.0136112	0.115719
TRAF3IP2-AS1	221.232	145.878	296.587	2.03312	1.02369	0.0136986	0.116222
TMEM213	15.124	6.5676	23.6803	3.60563	1.85025	0.0138598	0.117168
FGF1	494.498	141.567	847.429	5.98607	2.58161	0.0138654	0.117169
ZNF367	132.024	70.6344	193.414	2.73825	1.45325	0.0138785	0.117187
THOC6	4802.16	3122.42	6481.91	2.07593	1.05376	0.0139528	0.11768
SNORD36A	211.158	138.127	284.19	2.05746	1.04086	0.0141019	0.118411
DIEXF	5912.05	3886.6	7937.51	2.04228	1.03018	0.0142251	0.119071
ABCC2	173.484	101.91	245.059	2.40467	1.26584	0.0142492	0.119194
PCP4L1	177.701	116.293	239.11	2.0561	1.03991	0.0142566	0.119194
GPATCH4	3480.79	1974.47	4987.1	2.52579	1.33673	0.0142566	0.119194
GPR176	1329.54	383.693	2275.39	5.93025	2.56809	0.0142974	0.119441
SNORD38A	32.3654	17.6512	47.0797	2.66723	1.41534	0.0143877	0.120054
SNORD51	17.2416	7.83972	26.6436	3.39853	1.76491	0.014429	0.120304
EPHA3	16.485	7.7044	25.2657	3.27938	1.71342	0.0144495	0.120428
NTRK3	67.2986	23.3619	111.235	4.76141	2.25139	0.0145328	0.120949
COL8A1	18.4629	3.80846	33.1173	8.69571	3.1203	0.0145567	0.121036
CLCN2	153.296	98.7556	207.837	2.10456	1.07352	0.0145873	0.121135
CHRNB2	51.7898	22.1395	81.4402	3.67851	1.87912	0.0147022	0.121769
SNORD79	42.2898	24.3546	60.2249	2.47283	1.30617	0.0147651	0.122155
CYS1	19.8951	9.60905	30.1811	3.1409	1.65118	0.0149506	0.123441
ANKRD33B	2768.37	1575.66	3961.08	2.51392	1.32994	0.0149673	0.123521
TSEN2	909.187	589.619	1228.76	2.08398	1.05934	0.0150071	0.123748
KCNH4	15.0925	4.15732	26.0277	6.26068	2.64632	0.015011	0.123748
SNORD49A	220.399	146.032	294.765	2.01849	1.01328	0.0150914	0.124265
SNORD42A	18.2592	8.7798	27.7386	3.15937	1.65964	0.0151459	0.124594
FLNC	2471.15	1465.82	3476.47	2.37169	1.24591	0.0151922	0.124854
GPR172B	36.3513	20.4508	52.2518	2.555	1.35333	0.0152965	0.125516
IGSF9	787.385	520.274	1054.5	2.02681	1.01921	0.0154039	0.126078
RRS1	2471.89	1400.75	3543.02	2.52938	1.33878	0.0155203	0.126765
FAM86EP	229.604	152.319	306.888	2.01477	1.01062	0.0155636	0.127021
ANKRD18B	133.838	49.5841	218.092	4.39842	2.13698	0.0156504	0.127583
TYW3	2773.36	1751.23	3795.5	2.16733	1.11592	0.0156635	0.12764
SNORD16	45.5682	26.5038	64.6325	2.43861	1.28606	0.015684	0.127709
SEMA6D	510.978	83.0572	938.899	11.3042	3.49879	0.015692	0.127725
HTRA3	13.191	5.31178	21.0702	3.96669	1.98794	0.0157176	0.127836
ELFN1	12.3732	2.68796	22.0585	8.20641	3.03675	0.0159657	0.12921
RAET1E	45.7877	15.4656	76.1098	4.92124	2.29902	0.0159936	0.129367
TSPAN7	38.4438	21.9824	54.9052	2.49769	1.32059	0.0160065	0.129392
CLYBL	98.3967	62.6042	134.189	2.14345	1.09994	0.0160743	0.129792
TMEM95	34.5428	17.2539	51.8316	3.00404	1.58691	0.0162164	0.13059
SNORD38B	76.1562	47.7789	104.534	2.18786	1.12952	0.0162456	0.130707
GAS6	1015.73	649.153	1382.31	2.1294	1.09045	0.0162552	0.130707
VSTM4	148.6	96.9977	200.203	2.064	1.04544	0.0162865	0.130859
NOP56	16363.2	10351.9	22374.5	2.16139	1.11196	0.0163497	0.131218
HAPLN4	9.85629	0.997694	18.7149	18.7581	4.22944	0.0165577	0.132393
ZNF157	24.0098	12.5035	35.516	2.84049	1.50614	0.0166541	0.133057
PTGER3	95.3548	59.4668	131.243	2.20699	1.14208	0.0167341	0.133596
CHST7	143.1	93.4365	192.764	2.06305	1.04478	0.0167969	0.133896
ODF3L1	25.5465	10.1984	40.8947	4.00992	2.00358	0.0168166	0.134002
COL14A1	84.3373	14.8562	153.818	10.3538	3.37209	0.0168369	0.134114
PVRL1	7812.05	2792.91	12831.2	4.59421	2.19982	0.0171971	0.136369
JAK3	108.413	54.4818	162.343	2.97977	1.5752	0.0172991	0.137076
CNTFR	5.18975	1.06562	9.31387	8.74036	3.12769	0.0173168	0.137087
CYP2W1	57.0728	26.1384	88.0072	3.36698	1.75145	0.0173295	0.137113
TFRC	38096.9	18989.4	57204.4	3.01243	1.59093	0.0173956	0.13743
NDUFAF4	2307.82	1304.27	3311.38	2.53887	1.34419	0.017452	0.137671
SDC1	39854.1	21143.4	58564.8	2.76989	1.46983	0.0178346	0.13991
SNORD95	69.3943	43.5616	95.227	2.18603	1.12831	0.0179575	0.140485
HHIPL1	10.5167	4.04566	16.9877	4.19898	2.07004	0.018038	0.140841
SLC6A11	152.514	49.3423	255.685	5.18186	2.37347	0.0180395	0.140841
EVX2	21.8236	11.2743	32.373	2.8714	1.52175	0.0181759	0.141593
GRK5	214.046	125.291	302.802	2.41678	1.27309	0.0183127	0.142355
GNB4	1106.41	577.397	1635.42	2.83241	1.50203	0.0183343	0.142409
SNORD91A	8.32089	2.78984	13.8519	4.96513	2.31183	0.0187817	0.144712
CREB5	518.14	191.174	845.105	4.4206	2.14424	0.0187882	0.144712
FRMD6-AS1	123.991	79.1087	168.873	2.13469	1.09403	0.0187936	0.144712
GPR132	49.6168	26.6486	72.5849	2.72378	1.44561	0.0190753	0.146416
MMP12	471.079	116.873	825.286	7.06137	2.81995	0.0197122	0.150127
RPUSD2	823.499	518.225	1128.77	2.17815	1.1231	0.0197146	0.150127
ECSCR	7.07181	1.99213	12.1515	6.09975	2.60875	0.0197443	0.150283
HBEGF	37756.7	13934.1	61579.2	4.41932	2.14382	0.0197689	0.150416
SNORD100	81.4331	52.093	110.773	2.12645	1.08845	0.0200827	0.15215
MAFG-AS1	100.597	65.4628	135.732	2.07342	1.05201	0.0201183	0.152257
SNORD58A	54.3035	33.4167	75.1902	2.25008	1.16997	0.0202009	0.152443
PIWIL1	14.4761	4.22199	24.7302	5.85748	2.55028	0.0203399	0.153169
ZNF696	775.557	492.545	1058.57	2.14919	1.10379	0.0203493	0.153186
PALM2-AKAP2	4.24681	0.699091	7.79453	11.1495	3.47891	0.0203951	0.153313
SLC16A10	167.337	105.251	229.423	2.17978	1.12418	0.0205911	0.15435
RIPPLY2	5.02702	0.994435	9.05961	9.11032	3.1875	0.0206742	0.154695
MAPK12	208.988	93.3786	324.598	3.47615	1.79749	0.0206986	0.154773
KIF26A	44.6887	19.4749	69.9025	3.58937	1.84373	0.0207222	0.154868
PTCHD2	28.5855	15.7781	41.393	2.62345	1.39147	0.020838	0.155542
SNORD45C	92.0522	51.8944	132.21	2.54767	1.34918	0.0211298	0.157414
PSG9	4.96311	0.987915	8.93831	9.04765	3.17754	0.0212138	0.157681
GPC5	63.0791	23.1021	103.056	4.46091	2.15734	0.0212819	0.157967
SNORA45	112.143	73.7024	150.583	2.04313	1.03078	0.0213475	0.158177
TMEM107	1172.39	768.241	1576.55	2.05215	1.03714	0.0213987	0.158361
CYP3A7	32.0528	11.8514	52.2541	4.4091	2.14048	0.0214806	0.158665
MARS2	1945.95	1143.67	2748.23	2.40299	1.26483	0.0215696	0.15899
MMP28	1210.57	773.422	1647.71	2.13042	1.09114	0.0216854	0.159589
GPNMB	201.649	57.0801	346.218	6.06547	2.60062	0.0217581	0.159936
LAMC3	15.5626	7.04663	24.0786	3.41704	1.77275	0.0218111	0.160215
GCNT4	429.946	204.896	654.997	3.19672	1.67659	0.0218926	0.160612
LBH	3697.3	2368.66	5025.94	2.12185	1.08532	0.0219594	0.160914
SNORD12C	112.811	74.1279	151.495	2.0437	1.03118	0.0221605	0.162022
RNF217	2024.92	1326.55	2723.29	2.05291	1.03767	0.0221791	0.162022
LRIT3	37.7479	21.9976	53.4981	2.43199	1.28214	0.0224107	0.162822
LEF1	107.104	68.6694	145.538	2.11941	1.08366	0.022419	0.162822
TAF7L	23.0799	12.2212	33.9387	2.77703	1.47354	0.0224545	0.16298
BCHE	6.60392	1.0284	12.1794	11.8431	3.56598	0.0224562	0.16298
LEPREL1	2553.3	1112.38	3994.23	3.59072	1.84427	0.0224882	0.163101
SPINK2	5.75691	0.366526	11.1473	30.4134	4.92663	0.0226154	0.1638
IKZF3	61.9377	38.5106	85.3648	2.21666	1.14838	0.0226423	0.163883
PNO1	6226.56	3845.66	8607.46	2.23822	1.16235	0.0227303	0.164298
RAPGEF4	112.353	73.9994	150.707	2.03659	1.02616	0.0227306	0.164298
KCNJ1	10.9049	4.41545	17.3943	3.93942	1.97798	0.0227873	0.164539
EFCAB1	58.0673	36.5209	79.6137	2.17995	1.12429	0.022851	0.164688
ATP6V0A4	150.146	15.239	285.053	18.7055	4.22539	0.0230534	0.165785
NAT8L	16.7503	5.85085	27.6497	4.72576	2.24055	0.0233696	0.167492
SNORD23	54.395	33.6645	75.1255	2.23159	1.15807	0.0234407	0.167944
DLEU1	199.631	105.494	293.767	2.78467	1.47751	0.0234649	0.168061
BCL2L10	70.3381	45.451	95.2253	2.09512	1.06703	0.0239288	0.170636
CD164L2	33.2845	19.3349	47.234	2.44294	1.28862	0.0240217	0.170961
MASP2	6.76563	2.02609	11.5052	5.67851	2.50551	0.0240771	0.171061
RHOJ	12.7994	5.6517	19.9472	3.52941	1.81943	0.024348	0.172754
CAMK4	12.8529	5.42754	20.2783	3.73618	1.90157	0.0244031	0.17303
FOXI2	27.663	8.05326	47.2728	5.87002	2.55337	0.0244408	0.173185
SLC37A2	348.665	166.18	531.15	3.19623	1.67637	0.0246238	0.174129
PNMAL1	27.9056	8.72249	47.0887	5.39854	2.43257	0.0248123	0.174928
COL19A1	3.37995	0.366526	6.39337	17.4432	4.12459	0.0248644	0.174957
KRT222	15.0781	5.3857	24.7705	4.59932	2.20142	0.0249032	0.175172
ATP2B4	18975.6	11224.5	26726.6	2.38109	1.25162	0.0249811	0.175661
NRG2	123.452	69.7525	177.152	2.53973	1.34468	0.0249902	0.175668
SKP1P2	4.05565	0.66187	7.44943	11.2551	3.49251	0.0250659	0.175967
GAL	380.926	239.882	521.97	2.17594	1.12164	0.0251346	0.176274
CNRIP1	9.03153	3.37401	14.689	4.35358	2.1222	0.0251845	0.176511
C9orf173	74.3447	47.3198	101.37	2.14222	1.09911	0.0252567	0.176722
BAI1	31.7865	18.3883	45.1847	2.45725	1.29705	0.0256061	0.17852
TRIM29	34487.2	21956.9	47017.6	2.14135	1.09852	0.0256464	0.178567
FAM69B	30.1293	17.5474	42.7112	2.43405	1.28336	0.0256945	0.178842
SNORA72	75.8351	49.1913	102.479	2.08327	1.05885	0.0258287	0.179518
FEZ1	1540.39	656.578	2424.2	3.69218	1.88447	0.0258596	0.179638
DCTPP1	2523.31	1628.81	3417.82	2.09835	1.06926	0.0258836	0.179691
ADAMTS5	46.3662	4.38475	88.3477	20.1489	4.33263	0.0261331	0.181006
SAMD5	1227.13	370.131	2084.13	5.6308	2.49334	0.0264346	0.182488
FGF14	7.23339	2.34888	12.1179	5.15903	2.3671	0.0266191	0.183415
FAM86HP	63.8049	41.0163	86.5936	2.1112	1.07806	0.0266686	0.183493
C15orf41	854.96	502.715	1207.2	2.40137	1.26386	0.0266737	0.183493
SGK1	16514.7	9284.86	23744.6	2.55735	1.35465	0.0267141	0.183652
ADAMTS6	27.6285	6.6964	48.5605	7.25174	2.85833	0.0267433	0.183793
TRPM1	3.81414	0.332565	7.29571	21.9377	4.45534	0.0267851	0.183902
ZPLD1	49.4627	12.598	86.3273	6.85244	2.77662	0.0269079	0.184506
TMSB15B	35.6293	20.9999	50.2587	2.39328	1.25899	0.0270112	0.185095
NUDT10	197.358	119.669	275.046	2.29839	1.20063	0.0271332	0.185751
ACAP1	75.2768	41.8694	108.684	2.59579	1.37617	0.027157	0.185839
CD1D	17.9217	3.02052	32.8228	10.8666	3.44183	0.0273826	0.186976
CCRL1	18.144	9.2993	26.9887	2.90222	1.53716	0.0274353	0.187276
FAM132A	25.7429	14.3766	37.1092	2.58122	1.36805	0.0277335	0.188728
LOC100129726	82.0134	54.4601	109.567	2.01187	1.00854	0.0277964	0.188951
SNORD75	27.8081	15.7408	39.8754	2.53324	1.34099	0.0278423	0.189142
CIDEB	60.5851	35.7328	85.4374	2.39101	1.25762	0.0279018	0.189305
ELMOD1	35.3039	21.2936	49.3142	2.31592	1.21158	0.0279963	0.189643
APOC1	12.8365	5.84107	19.8319	3.39525	1.76352	0.0282062	0.190518
ENG	101.077	66.9083	135.246	2.02136	1.01532	0.0283022	0.190984
CD101	165.638	92.6635	238.613	2.57505	1.3646	0.028321	0.19105
GPR156	16.9788	7.47319	26.4844	3.54392	1.82534	0.0284763	0.191497
LOC644554	82.8285	55.0916	110.565	2.00694	1.005	0.0286596	0.192413
CD70	52.8745	26.7312	79.0178	2.95601	1.56365	0.0287746	0.192763
PLCZ1	5.40498	1.3577	9.45226	6.96196	2.79949	0.028853	0.193105
INSRR	54.5911	2.39588	106.786	44.5709	5.47803	0.0289339	0.193525
SNORD114-14	3.33056	0.366526	6.29459	17.1737	4.10212	0.0289577	0.193623
LOC283481	19.8111	10.4337	29.1885	2.79752	1.48415	0.0290221	0.193831
PIK3C2G	117.978	44.6074	191.349	4.28963	2.10085	0.0290262	0.193831
RFESD	78.7059	51.6698	105.742	2.0465	1.03316	0.0292571	0.194889
LOC728643	617.959	95.9291	1139.99	11.8837	3.57091	0.0293178	0.195122
IL1R2	1922.77	806.651	3038.88	3.76728	1.91352	0.0294404	0.19546
IRAK1BP1	62.0353	40.0664	84.0042	2.09662	1.06807	0.0294514	0.19546
F2R	209.155	97.5047	320.804	3.29014	1.71815	0.029544	0.195939
CORO2B	50.6269	19.7754	81.4785	4.1202	2.04272	0.0295593	0.195979
ANKLE1	43.6462	26.9383	60.3542	2.24046	1.1638	0.0302036	0.198577
MPP2	50.4641	11.2365	89.6916	7.98213	2.99677	0.0302618	0.198751
CD22	13.7457	4.75127	22.7402	4.78612	2.25886	0.0302675	0.198751
CDHR2	7.08422	2.31817	11.8503	5.1119	2.35386	0.0304629	0.19954
FMNL3	446.737	141.332	752.141	5.3218	2.41191	0.0306193	0.200318
FAM71E2	21.5413	11.637	31.4456	2.7022	1.43413	0.030656	0.200495
MIR27A	63.9634	41.2005	86.7264	2.10498	1.07381	0.0306653	0.200495
CGB7	10.5988	4.41545	16.7821	3.80078	1.9263	0.0307882	0.201044
SNORD25	195.657	124.903	266.411	2.13293	1.09284	0.0308981	0.201489
SNORD54	32.948	19.8308	46.0652	2.32291	1.21594	0.031057	0.202061
SLC35B4	1213.93	758.616	1669.24	2.20038	1.13775	0.0310803	0.202088
RASGRF1	15.7854	7.86064	23.7102	3.01632	1.59279	0.0311513	0.202459
MIR3676	72.7316	47.3152	98.148	2.07434	1.05265	0.0314243	0.203826
HRH2	7.73816	2.6847	12.7916	4.76463	2.25237	0.031461	0.204002
ALKBH8	890.304	569.756	1210.85	2.12521	1.08761	0.0314953	0.204162
SNX32	8.9821	1.64652	16.3177	9.91037	3.30894	0.0317723	0.205208
SFRP4	235.423	24.5644	446.282	18.1679	4.18332	0.0318116	0.20521
SNORD37	52.4951	33.3887	71.6014	2.14448	1.10063	0.0321681	0.206944
OXCT2	39.7337	24.4987	54.9687	2.24374	1.16591	0.0322288	0.207146
FAM86C1	470.97	308.287	633.652	2.0554	1.03942	0.0322403	0.207157
ADAMTSL3	837.251	293.448	1381.05	4.70631	2.2346	0.0324818	0.208089
RAET1G	44.2034	27.4545	60.9524	2.22012	1.15064	0.0326928	0.209031
SYDE1	293.161	164.781	421.541	2.55818	1.35512	0.032902	0.210137
SYT10	12.2876	0.997694	23.5774	23.6319	4.56267	0.0329228	0.210148
C18orf34	57.8632	14.1557	101.571	7.17524	2.84303	0.0329334	0.210148
UNC13C	238.148	38.6381	437.657	11.3271	3.50171	0.0329466	0.210169
FBXW4P1	66.2095	43.4219	88.9971	2.04959	1.03533	0.0331265	0.211063
SEMA3D	288.326	108.077	468.576	4.33557	2.11622	0.0333402	0.212043
2013-12-01	11.0755	2.4945	19.6565	7.87992	2.97818	0.0345473	0.217779
MYO1A	16.539	8.53555	24.5425	2.87533	1.52373	0.0346707	0.218366
SPRR1B	77.1797	50.3414	104.018	2.06625	1.04702	0.0347441	0.218615
AKAP2	12.3681	5.69871	19.0375	3.34067	1.74014	0.0349376	0.219443
GPR144	4.53906	0.997694	8.08042	8.09909	3.01776	0.0351087	0.220321
GPAT2	134.246	76.3792	192.112	2.51524	1.3307	0.0351636	0.220561
SCHIP1	8.63562	3.34983	13.9214	4.15586	2.05515	0.0356259	0.222319
GRIK5	42.8635	26.8788	58.8482	2.18939	1.13053	0.0356603	0.222423
GAS1	204.517	128.21	280.824	2.19035	1.13116	0.0360458	0.22428
COL4A4	23.3021	13.2398	33.3643	2.52	1.33342	0.0361231	0.224695
FLJ10661	53.0237	34.0441	72.0032	2.115	1.08066	0.0366075	0.226316
DEF6	707.927	458.048	957.806	2.09106	1.06423	0.0371597	0.228731
PLXDC1	19.0042	5.52154	32.4868	5.88365	2.55671	0.0373625	0.229514
ERVMER34-1	421.048	211.479	630.618	2.98195	1.57625	0.0375045	0.230172
INHBE	6.2418	2.02283	10.4608	5.17135	2.37054	0.0375957	0.230613
SCN2B	15.1418	1.36422	28.9194	21.1985	4.40589	0.0376083	0.230624
GPR135	27.6349	16.2845	38.9853	2.39401	1.25943	0.0376378	0.230738
TFPI2	7354.74	4267.13	10442.3	2.44716	1.29111	0.0377669	0.231329
ELN	41.5248	19.5488	63.5007	3.24832	1.6997	0.038107	0.232219
MIR4260	36.8094	22.6377	50.9811	2.25204	1.17123	0.0383204	0.233039
TNNT2	55.9356	36.453	75.4183	2.06892	1.04888	0.0383601	0.233147
LINC00310	60.1415	37.4311	82.8518	2.21344	1.14629	0.0391201	0.235896
DPY19L2P4	11.477	5.33218	17.6218	3.3048	1.72456	0.0391346	0.235896
MKI67IP	6429.92	4151.86	8707.98	2.09737	1.06858	0.0394175	0.237198
SNORA75	26.7459	15.7004	37.7914	2.40704	1.26726	0.0395448	0.237694
NACAD	135.975	88.6895	183.26	2.06631	1.04706	0.0397542	0.238413
GNG2	9.28103	3.67913	14.8829	4.04523	2.01622	0.0400334	0.239529
SNORD113-4	9.99063	4.37823	15.603	3.56378	1.83341	0.0400775	0.239675
COL21A1	35.0573	13.0013	57.1134	4.39291	2.13518	0.0403356	0.240879
CLCNKB	20.1983	9.55091	30.8456	3.2296	1.69136	0.040585	0.241961
MRM1	697.45	398.75	996.15	2.49818	1.32088	0.0408499	0.243101
SH3BP1	1667.11	640.475	2693.75	4.20586	2.0724	0.0408523	0.243101
ANGPT1	133.312	57.4527	209.172	3.64077	1.86424	0.0409045	0.243319
MRGPRF	9.51479	3.12241	15.9072	5.09452	2.34895	0.0410649	0.243999
KIAA1644	341.31	137.569	545.051	3.96201	1.98623	0.0411199	0.24419
SNORD65	13.6961	5.1178	22.2744	4.35234	2.12179	0.0416886	0.245953
BDNF	83.5181	14.672	152.364	10.3847	3.37639	0.0420319	0.247323
RBM20	6.16954	1.32048	11.0186	8.34439	3.06081	0.0426196	0.249688
SYT8	34.0289	18.0517	50.0062	2.77017	1.46998	0.0426916	0.250027
PHLDA1	24723.5	13864.7	35582.2	2.56639	1.35974	0.0435053	0.252979
PPM1J	109.979	73.1269	146.83	2.00788	1.00567	0.0436295	0.253423
FAM43B	21.9976	7.67128	36.3238	4.73504	2.24338	0.0437202	0.253673
LOC401980	7.79861	3.12567	12.4716	3.99004	1.9964	0.0438811	0.254216
NFASC	30.1372	10.6603	49.6141	4.65411	2.21851	0.0440096	0.254725
METTL1	1505.99	983.006	2028.97	2.06405	1.04548	0.0441558	0.255361
CDH18	10.5202	4.75453	16.2858	3.42533	1.77624	0.0441717	0.255361
FAT2	4667.44	969.176	8365.7	8.63177	3.10966	0.0444179	0.255973
FGD5	42.3943	19.0497	65.739	3.45093	1.78698	0.0447638	0.257686
TMIE	58.5561	38.7321	78.3801	2.02365	1.01696	0.0449832	0.25856
RASSF10	862.587	297.495	1427.68	4.79901	2.26274	0.0452506	0.259526
LAX1	11.5455	5.51502	17.576	3.18692	1.67216	0.0452821	0.259544
DDX25	15.4623	3.97448	26.9502	6.78081	2.76146	0.0458141	0.261394
ARL9	29.5902	18.2636	40.9168	2.24035	1.16372	0.0462174	0.262871
MIR2355	9.51455	4.21873	14.8104	3.51063	1.81173	0.0462215	0.262871
TFR2	28.465	17.3971	39.5328	2.27237	1.1842	0.046276	0.26311
NAP1L3	9.08039	3.78754	14.3733	3.79488	1.92405	0.0464714	0.263624
MTMR7	21.3744	12.2793	30.4695	2.48136	1.31113	0.0464793	0.263624
PDLIM2	1740.78	1024.38	2457.17	2.39868	1.26224	0.0465861	0.263645
GABRA5	4.96996	1.0284	8.91152	8.66546	3.11528	0.0466021	0.263645
KTN1-AS1	42.2207	27.0076	57.4338	2.12658	1.08854	0.0466161	0.263645
ADAD2	5.87729	1.36096	10.3936	7.63697	2.933	0.0466772	0.263838
LRAT	287.257	170.24	404.275	2.37474	1.24777	0.0469156	0.264495
CHST6	321.243	194.605	447.88	2.30148	1.20256	0.0474609	0.266747
FAM26F	9.27592	4.08288	14.469	3.54381	1.8253	0.0480305	0.268697
ADAMTS15	76.2213	42.3251	110.117	2.60171	1.37946	0.0482861	0.26963
FLJ35390	45.8663	30.2547	61.478	2.03202	1.02291	0.0484633	0.270264
FAM70B	7.75505	3.00749	12.5026	4.15716	2.0556	0.0485604	0.270471
FAM196B	22.6214	7.0113	38.2316	5.45285	2.44701	0.048564	0.270471
CELSR2	1608.84	946.541	2271.13	2.3994	1.26268	0.0488394	0.271169
LOC284648	19.5667	11.1352	27.9983	2.5144	1.33021	0.0489613	0.271656
FLJ42351	5.99683	2.12797	9.86568	4.63619	2.21294	0.0490753	0.272034
MYH15	29.2402	15.1371	43.3433	2.86338	1.51772	0.0496793	0.273739
LOC285965	143.832	78.8226	208.841	2.64951	1.40573	0.0499009	0.274574

## Sheet: 4 Luminal FC2 P<0.05
Supplementary Data 1. Genes upregulated by ≥2 fold and p<0.05 in human benign prostatic luminal epithelial cells compared to the corresponding basal cells in the RNA-Seq analysis.
Note:
1. baseMean: Normalized average read counts across all samples.
2. baseMeanA and B: Normalized average read counts of 3 benign basal and 3 benign luminal samples, respectively.
3. pval, the uncorrected p-value of the test statistic; padj, the FDR-adjusted p-value of the test statistic. Both values are generated by DESeq.
id	baseMean	baseMeanA	baseMeanB	foldChange	log2FoldChange	pval	padj
DPP4	2228.5	192.633	4264.37	22.1373	4.46841	4.10607e-23	2.17991e-19
CPNE4	482.386	43.035	921.738	21.4183	4.42077	3.34278e-21	1.18312e-17
ACPP	41443	5195.51	77690.4	14.9534	3.9024	4.23631e-19	7.49686e-16
TFF1	7782.51	1039.4	14525.6	13.975	3.80477	1.66234e-18	2.35343e-15
CD38	313.533	34.3369	592.729	17.2621	4.10954	2.88959e-18	3.83521e-15
CHRM1	175.936	16.22	335.652	20.6937	4.37112	3.28946e-18	4.10912e-15
C2orf72	286.091	33.4651	538.717	16.0979	4.0088	2.32981e-17	2.47379e-14
CCK	406.437	51.0424	761.833	14.9255	3.89971	2.70615e-17	2.73656e-14
ANKRD1	1003.39	156.318	1850.46	11.8377	3.56532	2.28442e-16	1.94048e-13
CPB1	101.07	6.54282	195.597	29.895	4.90183	2.59304e-16	2.11792e-13
NPY	147.961	15.7007	280.222	17.8478	4.15767	3.09648e-16	2.43544e-13
LSAMP	317.815	43.5734	592.056	13.5876	3.76421	4.03039e-16	3.05676e-13
KLK4	147.155	17.3943	276.915	15.9199	3.99276	1.1875e-15	8.69575e-13
SYTL2	28463.1	4970.69	51955.6	10.4524	3.38576	1.54817e-15	1.0274e-12
DLL4	1715.46	295.624	3135.29	10.6057	3.40676	2.27087e-15	1.37784e-12
VNN1	6478.83	1125.47	11832.2	10.5131	3.39412	2.33823e-15	1.3793e-12
KLK3	34651.6	4098.89	65204.2	15.9078	3.99166	6.74559e-15	3.67306e-12
ENTPD8	220.701	33.9304	407.473	12.0091	3.58605	3.05287e-14	1.32307e-11
TBXAS1	473.933	87.0345	860.831	9.8907	3.30607	4.57672e-14	1.90571e-11
ARHGEF38	2535	507.702	4562.29	8.98616	3.1677	6.52725e-14	2.5669e-11
TOX3	644.782	120.575	1168.99	9.69509	3.27725	6.90133e-14	2.66467e-11
PTPRN2	894.872	175.197	1614.55	9.21563	3.20408	9.80578e-14	3.59027e-11
CPLX3	103.862	12.0795	195.645	16.1964	4.0176	1.34909e-13	4.77489e-11
MS4A7	301.651	53.2411	550.062	10.3315	3.36898	1.58086e-13	5.50348e-11
TMC5	9143.91	1584.91	16702.9	10.5387	3.39762	2.46914e-13	8.156e-11
CNTNAP2	179.042	17.6961	340.388	19.2352	4.26568	3.50308e-13	1.11032e-10
DOCK11	652.398	116.925	1187.87	10.1592	3.34472	3.79023e-13	1.18218e-10
KIAA1324	4082.03	881.599	7282.47	8.26052	3.04623	4.31353e-13	1.28033e-10
POTEF	44.3168	3.20096	85.4327	26.6897	4.73821	8.05674e-13	2.31207e-10
AFF3	99.568	12.3209	186.815	15.1624	3.92243	2.04802e-12	5.74794e-10
CLGN	246.219	47.5055	444.932	9.36592	3.22742	2.05709e-12	5.74794e-10
GPR98	677.307	122.356	1232.26	10.0711	3.33215	4.55267e-12	1.20851e-09
CTNND2	132.075	23.7792	240.371	10.1085	3.33749	5.71677e-12	1.49878e-09
ATP2A3	2394.5	571.311	4217.69	7.38246	2.8841	6.67789e-12	1.72941e-09
CWH43	557.94	37.4616	1078.42	28.7873	4.84736	6.9476e-12	1.75642e-09
SLC6A14	9279.79	2030.16	16529.4	8.14194	3.02537	8.88319e-12	2.21933e-09
POTEE	44.9382	2.57113	87.3052	33.956	5.08559	1.18638e-11	2.84332e-09
RAMP1	393.146	88.784	697.508	7.85624	2.97384	1.45453e-11	3.286e-09
LMAN1L	387.944	45.9945	729.894	15.8692	3.98816	1.86004e-11	4.05209e-09
UNC5D	62.7789	7.52745	118.03	15.68	3.97085	1.86996e-11	4.05209e-09
ODZ1	70.4303	10.2327	130.628	12.7657	3.6742	2.21721e-11	4.70847e-09
KLK2	8304.09	865.618	15742.6	18.1865	4.1848	2.40972e-11	5.06661e-09
ARHGAP6	6321.84	1641.12	11002.6	6.70431	2.74509	2.92329e-11	6.02709e-09
SMPD3	2233.89	567.064	3900.71	6.87879	2.78215	3.23923e-11	6.42881e-09
PTN	134.495	27.1344	241.856	8.91325	3.15595	4.49387e-11	8.67561e-09
SRD5A3	8502.33	2238.02	14766.6	6.59807	2.72204	4.84911e-11	9.27709e-09
POTEM	371.341	29.8587	712.824	23.8733	4.57732	7.33018e-11	1.36547e-08
SLC38A11	37.3322	3.41194	71.2525	20.8833	4.38428	8.30735e-11	1.5097e-08
SPDEF	1592.27	370.788	2813.76	7.58859	2.92383	9.23405e-11	1.66182e-08
FGF13	559.641	142.913	976.37	6.83192	2.77229	9.66182e-11	1.72419e-08
KRT20	453.795	117.852	789.738	6.70111	2.7444	1.17505e-10	2.07945e-08
SLC44A4	37129.2	10365.6	63892.8	6.16393	2.62385	1.68014e-10	2.87738e-08
CHRNA2	50.9291	5.56965	96.2885	17.2881	4.1117	1.71655e-10	2.91621e-08
LOC100507421	1379.62	381.326	2377.91	6.23591	2.6406	2.21735e-10	3.70769e-08
GFPT2	1018.13	197.23	1839.04	9.32431	3.221	2.65085e-10	4.31222e-08
IQCD	228.673	55.5036	401.843	7.23994	2.85598	2.66011e-10	4.31222e-08
TSPAN8	1048.52	292.879	1804.17	6.16012	2.62296	3.04908e-10	4.83212e-08
MSMB	16633.3	2019.45	31247.2	15.4731	3.95169	3.15911e-10	4.9694e-08
VNN2	11000.5	2314.98	19686	8.50377	3.0881	3.20611e-10	5.00625e-08
SLC45A3	925.68	260.194	1591.17	6.11532	2.61243	3.29556e-10	5.07578e-08
FFAR2	98.9086	21.0184	176.799	8.41162	3.07238	3.58477e-10	5.4767e-08
KLHDC7A	109.759	22.9269	196.591	8.57468	3.10008	3.66584e-10	5.56055e-08
B3GNT7	2640	764.495	4515.5	5.90652	2.56231	4.2649e-10	6.42337e-08
TARP	186.703	15.4786	357.928	23.124	4.53132	4.41914e-10	6.6088e-08
WNK4	114.441	25.4394	203.442	7.99711	2.99948	5.43486e-10	8.0149e-08
DPYS	44.2651	6.1001	82.4301	13.5129	3.75627	6.11809e-10	8.89888e-08
STEAP4	6727.44	976.982	12477.9	12.7719	3.6749	6.8734e-10	9.92949e-08
EEF1A2	1919.83	440.077	3399.59	7.725	2.94954	7.04547e-10	1.01075e-07
SHISA6	66.6558	11.9704	121.341	10.1368	3.34153	7.47833e-10	1.05172e-07
AZGP1	19599.9	5796.45	33403.4	5.76273	2.52675	1.01797e-09	1.39468e-07
SYT7	1886.38	340.973	3431.78	10.0647	3.33123	1.10451e-09	1.50355e-07
PPP1R9A	1413.84	417.863	2409.82	5.76701	2.52782	1.12452e-09	1.52104e-07
CD177	288.315	78.9443	497.687	6.30427	2.65633	1.21532e-09	1.63345e-07
ADAMTSL1	170.504	42.6716	298.337	6.99145	2.80559	1.30708e-09	1.74574e-07
RIMS2	312.688	88.1672	537.209	6.09307	2.60717	1.31987e-09	1.75179e-07
CACNA1H	2207.41	679.158	3735.66	5.50042	2.45954	1.34586e-09	1.7752e-07
IL17REL	129.966	32.1224	227.809	7.09191	2.82617	1.54014e-09	1.99929e-07
RASEF	14668.9	4519.76	24818.1	5.49101	2.45707	1.54282e-09	1.99929e-07
DTNA	170.08	28.2118	311.949	11.0574	3.46694	1.544e-09	1.99929e-07
HMGN2P46	501.534	146.466	856.602	5.84846	2.54806	1.57072e-09	2.02156e-07
TMSB15A	60.2347	11.0137	109.456	9.93812	3.31297	1.73353e-09	2.20439e-07
NOX1	96.0078	18.665	173.35	9.28744	3.21528	1.78545e-09	2.2569e-07
NOSTRIN	99.4999	22.7555	176.244	7.74512	2.95329	2.00939e-09	2.51008e-07
COLEC12	442.816	126.792	758.84	5.9849	2.58133	2.20965e-09	2.7441e-07
TESC	56.223	10.0638	102.382	10.1733	3.34671	2.35973e-09	2.91344e-07
SIDT1	779.156	235.673	1322.64	5.61218	2.48856	2.39643e-09	2.94165e-07
LRRC31	71.7712	14.7446	128.798	8.73527	3.12685	2.55512e-09	3.11842e-07
PLA2G2F	61.6929	11.4132	111.973	9.81082	3.29437	2.5896e-09	3.14244e-07
SHROOM3	18392.5	5767.71	31017.3	5.37775	2.427	3.01373e-09	3.61579e-07
FMO5	531.103	158.051	904.154	5.72063	2.51617	3.08344e-09	3.67865e-07
SMAD9	584.868	175.262	994.474	5.67421	2.50442	3.33199e-09	3.90929e-07
BMPR1B	3208.46	982.935	5433.98	5.52831	2.46684	3.36683e-09	3.92846e-07
RIMS1	736.798	117.088	1356.51	11.5853	3.53423	4.27473e-09	4.96055e-07
MMP7	319173	90032.4	548314	6.09018	2.60649	7.10954e-09	7.90462e-07
CPE	7756.91	2524.89	12988.9	5.14435	2.36299	7.51601e-09	8.31302e-07
PRR15L	1434.22	463.789	2404.65	5.1848	2.37429	8.07662e-09	8.81257e-07
C9orf152	388.824	120.735	656.914	5.44096	2.44386	8.08955e-09	8.81257e-07
PLEKHG7	118.803	30.8781	206.728	6.69497	2.74308	8.09775e-09	8.81257e-07
HS6ST3	28.7811	3.24424	54.318	16.7429	4.06548	8.13743e-09	8.81257e-07
COL25A1	152.995	41.2363	264.755	6.42043	2.68267	8.17516e-09	8.81257e-07
SLC35F3	166.852	45.9073	287.798	6.2691	2.64826	8.46745e-09	9.06135e-07
LCP1	3836.5	1163.37	6509.63	5.59549	2.48427	8.49128e-09	9.06135e-07
C17orf28	4441.07	1468.52	7413.61	5.04835	2.33581	8.69734e-09	9.23484e-07
MB	372.062	81.5467	662.578	8.12513	3.02239	8.85969e-09	9.36041e-07
CCL28	1127.59	361.772	1893.4	5.2337	2.38783	9.50019e-09	9.93823e-07
TSPAN15	3975.46	1310.53	6640.39	5.06695	2.34112	1.06805e-08	1.10639e-06
CHL1	1625.37	498.514	2752.23	5.52086	2.46489	1.13653e-08	1.17162e-06
KLK1	47.1035	8.48045	85.7266	10.1087	3.33753	1.23999e-08	1.26598e-06
HGD	161.814	30.4872	293.14	9.61521	3.26532	1.2725e-08	1.29296e-06
ACE	363.051	115.052	611.05	5.31107	2.409	1.29014e-08	1.30464e-06
SELENBP1	1890.7	628.904	3152.5	5.01269	2.32559	1.31105e-08	1.3195e-06
RTN1	135.872	36.1728	235.571	6.51239	2.70319	1.36205e-08	1.36437e-06
GLYATL1	37.9238	2.28213	73.5655	32.2354	5.01058	2.03783e-08	2.00349e-06
B3GAT1	210.905	65.1932	356.617	5.47016	2.45158	2.19609e-08	2.14913e-06
HTR1D	219.041	67.258	370.823	5.51344	2.46295	2.25708e-08	2.18874e-06
2013-03-03	1703.39	580.6	2826.17	4.86767	2.28323	2.77634e-08	2.6678e-06
LCN2	24037.9	8276.19	39799.7	4.80894	2.26572	3.32025e-08	3.16183e-06
HSD17B11	4643.59	1603.82	7683.35	4.79066	2.26022	3.37813e-08	3.20259e-06
RAB27B	8032.07	2799.57	13264.6	4.73807	2.2443	3.57535e-08	3.3745e-06
TLR1	2168.03	750.216	3585.85	4.77976	2.25694	3.73165e-08	3.50643e-06
CX3CL1	10362.5	2966.48	17758.6	5.98641	2.58169	3.86263e-08	3.61352e-06
C18orf1	777.929	265.125	1290.73	4.86839	2.28344	3.99198e-08	3.71814e-06
NAT1	798.148	234.276	1362.02	5.81374	2.53947	4.27216e-08	3.94451e-06
SCGB2A1	94.1657	25.3047	163.027	6.44254	2.68763	4.29349e-08	3.94704e-06
ST6GALNAC1	628.861	213.615	1044.11	4.8878	2.28919	4.39244e-08	4.0206e-06
FRMD3	758.115	259.279	1256.95	4.84787	2.27735	4.62135e-08	4.21197e-06
TMEM37	124.351	35.4186	213.284	6.0218	2.59019	4.73072e-08	4.29323e-06
DNAH5	1738.98	608.593	2869.36	4.71475	2.23718	4.97647e-08	4.46594e-06
C4orf34	3648.85	1296.65	6001.04	4.6281	2.21042	5.15373e-08	4.57927e-06
C1orf168	108.584	23.5323	193.637	8.22856	3.04064	5.30013e-08	4.68973e-06
GREB1L	56.7622	13.041	100.483	7.70519	2.94583	5.85024e-08	5.13371e-06
C12orf74	78.8867	20.4338	137.34	6.72121	2.74872	6.16375e-08	5.35131e-06
CYP4F30P	13.7528	0.340826	27.1649	79.703	6.31656	6.27773e-08	5.41926e-06
BPIFB2	34.6355	5.91843	63.3525	10.7043	3.42011	7.70861e-08	6.62754e-06
LOC283194	27.0412	3.74422	50.3382	13.4442	3.74892	9.10007e-08	7.72996e-06
PXDN	4586.35	1678.72	7493.98	4.4641	2.15837	9.85028e-08	8.30081e-06
BMF	1574.68	450.453	2698.9	5.99152	2.58292	9.97481e-08	8.37253e-06
TPD52	11078.8	4117.54	18040.1	4.38127	2.13135	1.10826e-07	9.22945e-06
SOWAHA	93.5208	26.4522	160.589	6.07093	2.60192	1.13646e-07	9.40731e-06
CCDC89	56.1271	13.7489	98.5054	7.16461	2.84089	1.14505e-07	9.40731e-06
MLPH	8647.78	3107.72	14187.8	4.56536	2.19073	1.14734e-07	9.40731e-06
TMEM56	1500.09	543.97	2456.21	4.51535	2.17484	1.22284e-07	9.94952e-06
PRR15	643.037	231.003	1055.07	4.56734	2.19136	1.34613e-07	1.08379e-05
SNX22	174.661	57.0802	292.241	5.11982	2.35609	1.51096e-07	1.20175e-05
FAM83E	817.462	276.015	1358.91	4.92332	2.29963	1.56909e-07	1.23412e-05
GDPD5	187.39	62.7291	312.05	4.97457	2.31457	1.67739e-07	1.30003e-05
KIAA1199	3069.49	961.479	5177.49	5.38492	2.42893	1.71825e-07	1.32206e-05
RAB3B	778.537	284.691	1272.38	4.46935	2.16006	1.77218e-07	1.35863e-05
GJB1	59.0671	10.3412	107.793	10.4236	3.38178	1.84154e-07	1.39493e-05
SECTM1	3936.21	989.271	6883.14	6.9578	2.79863	1.8458e-07	1.39493e-05
PLEKHB1	65.0682	17.0053	113.131	6.65268	2.73394	1.85302e-07	1.39541e-05
C11orf96	195.612	65.0809	326.143	5.01134	2.3252	1.87537e-07	1.40725e-05
SAA2-SAA4	27.2559	4.24052	50.2713	11.855	3.56742	1.8909e-07	1.41391e-05
OSTalpha	617.819	76.5051	1159.13	15.1511	3.92135	1.93488e-07	1.44172e-05
PIGR	174770	32450.6	317090	9.77146	3.28857	1.96673e-07	1.46033e-05
ST6GAL1	35763.1	13360.8	58165.4	4.35342	2.12215	1.98036e-07	1.46533e-05
SLC15A2	2980.22	911.662	5048.77	5.53799	2.46936	2.04826e-07	1.49989e-05
KCNN2	418.509	63.1353	773.883	12.2575	3.6156	2.21274e-07	1.608e-05
LRRC4	2803.19	1063.79	4542.58	4.27018	2.0943	2.21861e-07	1.608e-05
TRPM8	986.81	216.277	1757.34	8.12543	3.02244	2.44503e-07	1.7617e-05
AMOT	2580.48	982.879	4178.08	4.25086	2.08776	2.44726e-07	1.7617e-05
DNASE2B	17.8422	1.60475	34.0797	21.2368	4.40849	2.49905e-07	1.78687e-05
HNF4G	1043.2	388.169	1698.23	4.37498	2.12928	2.56918e-07	1.83084e-05
SPINK1	7552.87	1273.7	13832	10.8597	3.44091	2.59803e-07	1.84521e-05
C2	728.212	159.047	1297.38	8.1572	3.02807	2.79422e-07	1.95836e-05
LTF	236377	53320.6	419433	7.86625	2.97568	2.8891e-07	2.00499e-05
MOGAT2	35.0517	6.82815	63.2753	9.26683	3.21208	3.00743e-07	2.07356e-05
SPOCK2	195.671	67.5385	323.804	4.79436	2.26134	3.08094e-07	2.11054e-05
SNED1	463.602	171.819	755.385	4.3964	2.13632	3.22495e-07	2.19503e-05
PLA2G7	227.171	79.6222	374.721	4.70623	2.23457	3.24879e-07	2.2042e-05
CCDC160	104.267	32.595	175.938	5.3977	2.43235	3.26205e-07	2.20614e-05
VSTM2L	827.922	248.884	1406.96	5.65307	2.49903	3.80031e-07	2.54585e-05
PLIN1	127.756	41.9345	213.578	5.09314	2.34856	3.95782e-07	2.63163e-05
GRM7	33.7279	6.66472	60.7911	9.12133	3.18924	3.99142e-07	2.63236e-05
TMPRSS3	453.458	172.265	734.65	4.26465	2.09243	4.61339e-07	3.03312e-05
PGC	643.111	106.242	1179.98	11.1065	3.47334	4.6456e-07	3.04487e-05
KIF1A	2001.78	607.195	3396.36	5.59351	2.48375	4.78512e-07	3.11708e-05
ANPEP	518.469	185.33	851.608	4.5951	2.2001	4.87105e-07	3.14384e-05
SLC23A1	26.8812	4.63801	49.1244	10.5917	3.40486	4.89554e-07	3.14384e-05
TTC39A	3223.31	1271.48	5175.15	4.07018	2.02509	4.99555e-07	3.18575e-05
GPR110	39918.3	15877.2	63959.4	4.02837	2.0102	5.22733e-07	3.31366e-05
MEGF10	37.1943	6.10437	68.2842	11.1861	3.48364	5.59059e-07	3.51248e-05
CCDC83	18.1071	1.89802	34.3161	18.0799	4.17632	5.78703e-07	3.61451e-05
PRLR	376.215	140.896	611.534	4.34031	2.1178	5.92916e-07	3.68163e-05
SLC4A4	3620.69	1431.84	5809.55	4.05739	2.02055	6.14122e-07	3.79113e-05
TP53INP2	684.895	267.529	1102.26	4.12016	2.0427	6.44303e-07	3.96592e-05
LGALS9	1051.92	415.516	1688.33	4.06321	2.02262	6.85983e-07	4.18607e-05
HOXB3	387.307	147.955	626.659	4.23546	2.08252	7.19417e-07	4.36501e-05
AZGP1P1	76.0786	18.5138	133.643	7.21858	2.85171	7.63273e-07	4.60479e-05
PLA1A	100.805	21.038	180.572	8.58315	3.10151	7.67392e-07	4.61652e-05
SLC9A9	572.016	221.683	922.349	4.16067	2.05681	8.23515e-07	4.94016e-05
TMEM125	1576.28	631.337	2521.23	3.99349	1.99765	8.49076e-07	5.07915e-05
TMEFF2	64.1189	4.60327	123.635	26.858	4.74728	8.55249e-07	5.1017e-05
CLDN3	2509.25	555.153	4463.36	8.03986	3.00717	8.8482e-07	5.26331e-05
ABAT	874.904	351.831	1397.98	3.97344	1.99039	8.93473e-07	5.29994e-05
C16orf89	188.137	67.7819	308.492	4.55124	2.18626	8.96976e-07	5.3059e-05
TMEM156	108.416	34.3094	182.522	5.31989	2.4114	9.29708e-07	5.46905e-05
KDELR3	185.241	68.4767	302.004	4.41032	2.14088	1.02096e-06	5.92381e-05
C1orf115	1203.33	480.929	1925.74	4.0042	2.00151	1.02629e-06	5.9385e-05
TSPAN1	22284	9174.96	35393	3.85756	1.94769	1.14736e-06	6.56748e-05
GPER	48.998	13.2093	84.7868	6.41872	2.68229	1.2521e-06	7.1095e-05
AR	1264.3	511.247	2017.36	3.94596	1.98038	1.26531e-06	7.1463e-05
GNG4	713.596	285.865	1141.33	3.99253	1.9973	1.27882e-06	7.20348e-05
RPLP0P2	170.339	62.1286	278.549	4.48343	2.1646	1.29106e-06	7.23404e-05
PARM1	6952.69	2904.54	11000.9	3.78747	1.92123	1.32521e-06	7.36705e-05
TNFRSF19	508.488	204.941	812.034	3.96228	1.98633	1.35262e-06	7.49983e-05
GPR37L1	198.498	74.9203	322.075	4.2989	2.10397	1.3952e-06	7.69572e-05
KRTAP13-2	99.5224	16.3353	182.71	11.1849	3.48349	1.42717e-06	7.83136e-05
UGT2B15	56.1273	15.8177	96.4369	6.09678	2.60805	1.43376e-06	7.84725e-05
C9orf7	1369.08	561.108	2177.05	3.87992	1.95603	1.48355e-06	8.04964e-05
MFSD6L	119.181	41.5766	196.786	4.73309	2.24278	1.4859e-06	8.04964e-05
GMPR	557.483	224.051	890.915	3.97639	1.99146	1.55727e-06	8.41478e-05
C4orf19	4178.03	1733.39	6622.68	3.82065	1.93382	1.61573e-06	8.68651e-05
ASAP3	1974.95	823.295	3126.6	3.79767	1.92511	1.70807e-06	9.15975e-05
SLITRK5	40.3589	5.88796	74.8298	12.7089	3.66777	1.74157e-06	9.28299e-05
FAM5C	46.2127	7.67011	84.7552	11.0501	3.46598	1.78156e-06	9.43472e-05
KIF5C	1043.81	430.11	1657.52	3.85371	1.94625	1.87323e-06	9.89551e-05
PTP4A3	744.179	275.692	1212.67	4.39862	2.13705	2.04536e-06	0.000106721
GREB1	545.575	192.909	898.241	4.6563	2.21918	2.18076e-06	0.000113229
C11orf75	508.793	175.477	842.109	4.79897	2.26272	2.39168e-06	0.000123276
CASP10	2429.14	948.137	3910.15	4.12404	2.04406	2.50773e-06	0.000128323
PPP2R2C	226.71	89.5843	363.836	4.06138	2.02197	2.57744e-06	0.000131258
PIP	71.0463	21.2259	120.867	5.69432	2.50952	2.87901e-06	0.000145568
MYEF2	521.823	218.474	825.171	3.77698	1.91723	2.91266e-06	0.00014692
GDEP	22.9285	4.11979	41.7371	10.1309	3.34069	2.92156e-06	0.00014702
SLC2A12	1305	360.189	2249.8	6.24618	2.64297	3.01533e-06	0.00015138
PDE10A	3814.26	1639.27	5989.24	3.65361	1.86932	3.13301e-06	0.000156547
MANSC1	1129.58	477.409	1781.75	3.73213	1.9	3.1501e-06	0.000156664
BHLHA15	198.561	66.9495	330.173	4.93167	2.30208	3.20002e-06	0.000158775
FHDC1	1268.94	545.766	1992.11	3.65012	1.86795	3.21591e-06	0.000158863
MGAT4A	6002.69	2579.11	9426.27	3.65486	1.86982	3.21677e-06	0.000158863
SERPINA11	28.4983	5.27638	51.7203	9.80222	3.29311	3.47954e-06	0.000171442
LOC440905	16.0828	1.98032	30.1854	15.2427	3.93005	3.71389e-06	0.00018089
KCNQ1	842.821	360.911	1324.73	3.67052	1.87598	3.76734e-06	0.000182933
ATP10A	445.87	151.325	740.414	4.89287	2.29068	3.77305e-06	0.000182933
WNT5A	715.715	304.27	1127.16	3.70447	1.88927	3.83321e-06	0.000185004
CYP39A1	417.919	174.636	661.203	3.78618	1.92074	3.93096e-06	0.000188013
WDR86	19.0035	2.96378	35.0432	11.8238	3.56362	3.98007e-06	0.000189934
ATP8B4	23.3539	4.51671	42.1911	9.34112	3.2236	4.19041e-06	0.000199524
SLC15A1	264.265	65.2058	463.325	7.10558	2.82895	4.23928e-06	0.00020095
ZG16B	6947.77	2223.53	11672	5.24933	2.39213	4.34825e-06	0.000205656
ARHGEF26	590.345	246.554	934.136	3.78877	1.92173	4.4401e-06	0.000209533
ENPP4	3898.64	1700.02	6097.26	3.58657	1.84261	4.62442e-06	0.000217266
ZYG11A	55.8456	17.9345	93.7568	5.22774	2.38619	4.68891e-06	0.000218843
SLC2A10	1580.57	693.275	2467.87	3.55972	1.83177	4.74472e-06	0.000219796
C15orf48	6257.25	2764.09	9750.4	3.52752	1.81866	4.74802e-06	0.000219796
RPS27L	4720.29	2059.65	7380.93	3.58359	1.8414	4.75072e-06	0.000219796
RHOU	2340.52	636.432	4044.61	6.35513	2.66792	4.95727e-06	0.000228357
SNTB1	682.009	294.067	1069.95	3.63846	1.86333	5.0493e-06	0.000232093
PDE8B	476.513	108.645	844.38	7.7719	2.95827	5.15082e-06	0.000236248
PDK4	13440.3	5953.28	20927.3	3.51526	1.81363	5.40306e-06	0.000247283
GUCY1B3	613.091	254.717	971.465	3.8139	1.93127	5.47146e-06	0.000249339
GCNT2	2888.55	1272.91	4504.18	3.53848	1.82313	5.5829e-06	0.000252842
PALM3	100.59	23.3555	177.824	7.6138	2.92862	5.58405e-06	0.000252842
LOC400643	17.5392	2.5754	32.503	12.6206	3.6577	5.60907e-06	0.000253435
TC2N	19302.7	8291.02	30314.3	3.65628	1.87038	5.85196e-06	0.000261726
TRPV6	828.613	115.333	1541.89	13.3691	3.74083	5.90435e-06	0.000263413
ARRB1	2171.52	955.567	3387.47	3.54498	1.82578	5.97942e-06	0.000265647
PLS1	8705.84	3851.78	13559.9	3.52043	1.81575	6.07147e-06	0.000268054
PAPLN	1174.65	408.004	1941.31	4.75806	2.25037	6.26508e-06	0.000275462
TXNDC16	2409.08	1063.3	3754.86	3.53132	1.82021	6.26522e-06	0.000275462
ARHGAP26	10635.3	4756.77	16513.8	3.47164	1.79562	6.58561e-06	0.000288355
CHI3L2	1493.13	225.616	2760.63	12.236	3.61306	6.65443e-06	0.000290171
SERHL	69.0918	23.895	114.289	4.78295	2.2579	6.8229e-06	0.000296908
SCN8A	222.336	86.9205	357.752	4.11586	2.04119	6.96648e-06	0.000301304
SAMD9L	2929.51	1321.01	4538	3.43524	1.78041	7.37949e-06	0.000317852
CDK19	2284.57	1023.95	3545.18	3.46225	1.79171	7.39336e-06	0.000317852
C20orf54	1601.42	713.705	2489.13	3.48761	1.80224	7.394e-06	0.000317852
GBP2	14712.2	6617.7	22806.8	3.44633	1.78506	7.60024e-06	0.000326058
VSIG2	1897.56	576.348	3218.77	5.58477	2.4815	7.6249e-06	0.000326456
UBXN10	46.3647	10.2279	82.5015	8.06635	3.01192	7.83861e-06	0.000334931
IDO1	1724.94	432.154	3017.73	6.98301	2.80385	7.95374e-06	0.000338488
ADAMTS10	349.638	145.999	553.277	3.78961	1.92205	8.34575e-06	0.000354461
CREB3L4	832.924	372.274	1293.57	3.47479	1.79693	8.47702e-06	0.000359317
RDH10	8133.35	3244.55	13022.1	4.01354	2.00488	8.8723e-06	0.000373834
ASS1	45112.3	20565.1	69659.5	3.38726	1.76012	9.06428e-06	0.000380397
PDE11A	114.769	36.241	193.296	5.33364	2.41512	9.08181e-06	0.000380397
PKNOX2	58.4707	19.3771	97.5643	5.03502	2.332	9.15253e-06	0.000382083
ERN2	1868.43	532.752	3204.11	6.01426	2.58839	9.72293e-06	0.00040469
PEX11A	833.187	370.405	1295.97	3.49879	1.80686	9.73801e-06	0.00040469
SLIT1	23.6114	4.18015	43.0427	10.2969	3.36414	9.94694e-06	0.000412565
CNTN3	476.331	204.756	747.906	3.65268	1.86895	1.01307e-05	0.000419369
CCDC136	74.2262	26.7509	121.701	4.54944	2.18569	1.04779e-05	0.000432896
MUC2	602.891	62.5573	1143.22	18.2748	4.19179	1.05675e-05	0.000434807
RNASE4	2187.97	1001.26	3374.68	3.37043	1.75293	1.05856e-05	0.000434807
ARHGAP44	1441.21	524.493	2357.92	4.49562	2.16852	1.09611e-05	0.000448495
BAMBI	1027.95	375.03	1680.88	4.48199	2.16414	1.10308e-05	0.000450479
CRAT	1359.54	605.96	2113.12	3.48723	1.80208	1.10974e-05	0.000452332
SLC18A2	221.394	41.3943	401.394	9.69684	3.27751	1.11973e-05	0.00045553
LRRC26	123.093	12.2947	233.891	19.0236	4.24972	1.12394e-05	0.000456368
SLC25A45	358.864	158.201	559.527	3.53681	1.82245	1.17565e-05	0.000475467
BMP6	305.755	132.031	479.48	3.63157	1.8606	1.1777e-05	0.000475467
TMEM86A	274.817	118.336	431.298	3.64468	1.86579	1.19517e-05	0.000481607
FUT2	1900.11	827.46	2972.76	3.59264	1.84504	1.20164e-05	0.000483295
TNFSF15	10953.2	5128.62	16777.7	3.27139	1.7099	1.22823e-05	0.000493055
GJC3	67.8848	23.6951	112.074	4.72986	2.2418	1.23778e-05	0.00049502
DLG3	6589.39	3042.17	10136.6	3.33203	1.7364	1.26744e-05	0.000504978
CBR3	1158.3	528.089	1788.51	3.38677	1.75991	1.28678e-05	0.000511724
LHFPL2	5230.22	2418.91	8041.53	3.32444	1.73311	1.30221e-05	0.000515929
FRMD4A	2687.46	828.377	4546.55	5.48851	2.45641	1.31669e-05	0.000519727
UNC80	50.8399	13.744	87.9358	6.39811	2.67765	1.34954e-05	0.00053072
ZBP1	84.2612	25.215	143.307	5.68341	2.50676	1.37755e-05	0.000540733
TRIM36	455.337	157.34	753.333	4.78792	2.2594	1.38207e-05	0.000541506
GP2	274.544	47.1476	501.94	10.6461	3.41226	1.38551e-05	0.000541853
IYD	10.2817	0.629827	19.9335	31.6492	4.9841	1.46852e-05	0.000571164
NTNG2	76.118	24.5462	127.69	5.20202	2.37907	1.51249e-05	0.000587189
HMGCS2	294.614	40.2053	549.023	13.6555	3.77141	1.69156e-05	0.000651941
IHH	58.3315	12.6361	104.027	8.2325	3.04133	1.70055e-05	0.000654218
JAKMIP1	22.262	4.41306	40.111	9.08916	3.18415	1.71646e-05	0.000659145
ABHD3	2601.96	1213.17	3990.75	3.28952	1.71788	1.723e-05	0.000660462
KMO	813.174	116.513	1509.83	12.9586	3.69583	1.78658e-05	0.000681145
C5orf49	29.0004	7.68293	50.3178	6.5493	2.71134	1.80999e-05	0.000687601
ANG	755.294	351.453	1159.14	3.29813	1.72165	1.89853e-05	0.000718666
AGFG2	2093.23	976.419	3210.04	3.28757	1.71702	1.94557e-05	0.000733858
ALDH6A1	737.697	340.285	1135.11	3.33577	1.73802	1.97907e-05	0.000742537
C12orf34	808.76	253.977	1363.54	5.36876	2.42459	2.0094e-05	0.000749942
ENPP5	463.898	211.054	716.742	3.39601	1.76384	2.02232e-05	0.00075344
B3GNT3	5947.7	2828.34	9067.06	3.20579	1.68068	2.02807e-05	0.000753849
GSN	24018	11373.3	36662.7	3.22358	1.68867	2.04246e-05	0.000755639
PTPRD	110.795	44.0075	177.583	4.03529	2.01267	2.07544e-05	0.000765176
PLSCR4	404.369	181.778	626.96	3.44904	1.78619	2.14709e-05	0.000786132
SUSD2	100.416	40.448	160.384	3.96519	1.98739	2.15095e-05	0.00078619
RAP1GAP	533.926	248.649	819.204	3.29462	1.72011	2.16354e-05	0.000788076
SLC22A3	474.916	219.468	730.365	3.32789	1.73461	2.30839e-05	0.000835111
USP54	19665	6921.47	32408.6	4.68233	2.22723	2.3236e-05	0.000837834
PLA2G16	1091.22	404.172	1778.28	4.39981	2.13744	2.34479e-05	0.000843966
ACOXL	39.9946	12.5837	67.4054	5.35655	2.4213	2.36639e-05	0.00084843
HS3ST2	229.354	85.0967	373.612	4.39044	2.13436	2.36758e-05	0.00084843
GABRG3	31.0169	8.62795	53.4059	6.18987	2.62991	2.36918e-05	0.00084843
ITIH2	24.6791	6.01781	43.3404	7.20203	2.8484	2.43848e-05	0.000870513
CARHSP1	5811.61	2457.98	9165.24	3.72878	1.8987	2.47841e-05	0.000881707
KYNU	2179.89	760.411	3599.36	4.73345	2.24289	2.50807e-05	0.000889172
SDSL	127.646	53.7335	201.559	3.75109	1.90731	2.5275e-05	0.000894566
CHN2	90.0101	27.6179	152.402	5.51825	2.46421	2.53396e-05	0.000895361
TDRKH	496.744	228.691	764.797	3.34424	1.74168	2.54091e-05	0.000896325
EPHA10	135.712	57.9966	213.427	3.67998	1.8797	2.5949e-05	0.000913852
PDE4B	30126.8	14360	45893.6	3.19593	1.67624	2.65858e-05	0.000933182
FLJ20021	326.459	148.627	504.292	3.393	1.76256	2.67547e-05	0.000937544
CCDC125	1230.71	579.218	1882.2	3.24955	1.70024	2.67983e-05	0.000937544
TNFSF10	23174	8357.04	37990.9	4.54598	2.18459	2.8565e-05	0.000994437
TMEM26	16.4727	2.09619	30.8491	14.7168	3.87939	2.88443e-05	0.00100252
CP	60987.1	12113.3	109861	9.06949	3.18102	2.89432e-05	0.00100431
KRT80	2716.69	1313.59	4119.78	3.13627	1.64905	2.98312e-05	0.0010284
ILDR1	618.674	291.834	945.515	3.23991	1.69595	3.08345e-05	0.00105784
FAM213A	324.943	148.404	501.482	3.37917	1.75667	3.11356e-05	0.00106644
PLEKHA6	6340.26	2663.13	10017.4	3.76151	1.91131	3.16659e-05	0.00108286
POTEH	32.3634	1.8462	62.8806	34.0595	5.08999	3.31327e-05	0.00112757
FAM214A	4804.29	1984.86	7623.72	3.84093	1.94145	3.32796e-05	0.00113076
VASN	2522.57	1152.7	3892.43	3.37679	1.75565	3.36125e-05	0.00113782
RGS11	17.2426	3.2095	31.2757	9.74472	3.28462	3.36482e-05	0.00113782
TMEM44	721.489	344.367	1098.61	3.19023	1.67366	3.41959e-05	0.00115451
TMEM140	726.571	225.519	1227.62	5.44355	2.44455	3.47499e-05	0.00116949
LOC440335	547.159	254.076	840.243	3.30705	1.72554	3.63593e-05	0.00121595
SPATA13	6821.8	3296.21	10347.4	3.13917	1.65038	3.68791e-05	0.00123139
BANK1	80.184	32.2266	128.141	3.97626	1.99141	3.75789e-05	0.00125083
SCCPDH	6801.32	3150.33	10452.3	3.31785	1.73025	3.77094e-05	0.0012532
CCPG1	1374.31	660.32	2088.31	3.16257	1.6611	3.85332e-05	0.00127659
RGL1	1416.86	679.209	2154.51	3.17209	1.66544	4.00069e-05	0.00132334
ARHGEF37	1131.62	550.989	1712.24	3.10758	1.63579	4.0886e-05	0.00134822
POTEG	24.5926	1.88948	47.2957	25.0311	4.64565	4.11308e-05	0.00135189
TLR6	491.954	232.84	751.068	3.22568	1.6896	4.11881e-05	0.00135189
MBOAT1	4630.52	2206.53	7054.51	3.19711	1.67677	4.17305e-05	0.00136758
SLC43A2	3117.76	1373.88	4861.63	3.53861	1.82318	4.282e-05	0.00139991
COL9A1	87.9507	8.98043	166.921	18.5872	4.21624	4.28783e-05	0.00139991
CIITA	738.224	242.841	1233.61	5.07989	2.3448	4.29149e-05	0.00139991
KALRN	437.126	206.554	667.698	3.23257	1.69268	4.38019e-05	0.00142229
ITIH6	33.3094	10.0291	56.5897	5.64255	2.49635	4.44338e-05	0.00143841
RORC	527.909	212.533	843.286	3.96779	1.98834	4.62473e-05	0.00149257
ZDHHC8P1	82.1492	34.3507	129.948	3.78297	1.91952	4.86354e-05	0.00156015
GLB1L3	65.9233	25.8235	106.023	4.10569	2.03762	4.97726e-05	0.00159182
PGM2L1	8546	4203.42	12888.6	3.06621	1.61646	4.99531e-05	0.0015952
NEO1	3671.56	1818.49	5524.64	3.03804	1.60314	5.06886e-05	0.00161383
MGST1	6138.84	3042.32	9235.36	3.03563	1.60199	5.09967e-05	0.00162121
SHC2	1805.46	888.452	2722.48	3.06429	1.61555	5.17797e-05	0.00164364
CPM	1201.08	587.895	1814.27	3.08605	1.62576	5.29362e-05	0.00167285
DCLK2	83.376	34.1362	132.616	3.8849	1.95788	5.40037e-05	0.00169592
TMEM92	825.212	397.362	1253.06	3.15345	1.65693	5.40656e-05	0.00169592
EBI3	81.9075	33.9765	129.838	3.82142	1.93411	5.47486e-05	0.00171481
FBP1	707.027	194.459	1219.6	6.27173	2.64886	5.57489e-05	0.00173845
SYT16	14.0949	1.5572	26.6326	17.1029	4.09617	5.65373e-05	0.00176045
GNE	12782.8	6348.44	19217.2	3.02707	1.59792	5.76509e-05	0.0017828
SEZ6L2	1123.08	551.333	1694.84	3.07407	1.62015	5.7714e-05	0.0017828
RNF213	36549.6	18261.7	54837.5	3.00286	1.58634	5.78171e-05	0.0017828
CLUL1	61.3262	23.5786	99.0738	4.20185	2.07102	5.78428e-05	0.0017828
DCDC2	499.022	129.286	868.758	6.71968	2.74839	5.84529e-05	0.00179639
ENTPD5	1373.11	675.46	2070.76	3.06571	1.61622	5.91981e-05	0.00181666
DNAJC12	2299.61	321.464	4277.75	13.3071	3.73412	6.06927e-05	0.00185449
LOC729234	204.513	83.8359	325.19	3.87889	1.95564	6.09905e-05	0.00186091
GNA14	88.9765	37.569	140.384	3.7367	1.90177	6.23581e-05	0.00189447
COL9A2	654.819	284.447	1025.19	3.60415	1.84966	6.34184e-05	0.00192393
CYP27A1	2187.24	877.782	3496.7	3.98357	1.99406	6.42682e-05	0.00194693
ERC2	202.421	94.0553	310.787	3.3043	1.72434	6.88967e-05	0.00207379
DNMBP-AS1	91.9445	23.1305	160.758	6.95006	2.79703	6.90418e-05	0.00207379
TNFRSF10C	285.917	123.285	448.55	3.63832	1.86327	7.00696e-05	0.00209577
HOXB2	235.789	111.78	359.797	3.21881	1.68653	7.06546e-05	0.0021103
FAM105A	532.868	262.379	803.357	3.06182	1.61439	7.14776e-05	0.00212293
BSPRY	1532.05	767.867	2296.22	2.99039	1.58033	7.32341e-05	0.00217207
C8orf83	2193.92	1099.7	3288.14	2.99004	1.58016	7.38738e-05	0.00218561
FNIP2	7206.28	3340.22	11072.3	3.31486	1.72895	7.38966e-05	0.00218561
KIF13B	9902.37	4932.61	14872.1	3.01506	1.59219	7.44476e-05	0.00219884
FMOD	946.671	360.505	1532.84	4.25191	2.08811	7.46865e-05	0.00219978
KIF12	125.669	35.7544	215.584	6.02957	2.59206	7.63445e-05	0.0022424
SCUBE2	6593.14	3312.69	9873.6	2.98054	1.57557	7.69807e-05	0.00225796
PEBP4	170.51	16.039	324.982	20.262	4.34071	7.83299e-05	0.00228805
ABCA4	226.992	107.948	346.037	3.20559	1.68059	7.94453e-05	0.00231745
SYTL4	3561.79	1421.01	5702.56	4.01302	2.00469	7.96696e-05	0.0023208
KRTAP3-2	74.5135	30.8951	118.132	3.82364	1.93495	7.97916e-05	0.00232117
DOCK10	113.297	47.3712	179.222	3.78336	1.91967	8.01387e-05	0.00232608
PPM1H	1304.01	198.399	2409.63	12.1454	3.60233	8.0394e-05	0.00232608
OLFM1	650.255	189.585	1110.92	5.85977	2.55084	8.04819e-05	0.00232608
SCUBE3	95.1476	24.356	165.939	6.81309	2.76831	8.05081e-05	0.00232608
CLDN4	116593	59895.4	173290	2.89321	1.53267	8.41024e-05	0.00242005
ABCC6	24.2833	6.74701	41.8197	6.19825	2.63186	8.50556e-05	0.00243945
O3FAR1	66.7806	5.80199	127.759	22.0199	4.46074	8.51212e-05	0.00243945
ASAH1	5688.75	2880.95	8496.56	2.94922	1.56033	9.07312e-05	0.00257245
TGFB3	349.086	144.161	554.011	3.84299	1.94223	9.20618e-05	0.00260323
ACADSB	1235.63	623.892	1847.36	2.96102	1.56609	9.36724e-05	0.00264525
PRSS3	2349.77	1200.55	3499	2.9145	1.54325	9.62446e-05	0.00270351
PODXL	1808.58	918.836	2698.33	2.93668	1.55419	9.69038e-05	0.00271843
GPRIN1	96.5143	42.8032	150.225	3.50968	1.81134	9.84637e-05	0.00275491
PART1	191.766	74.4055	309.126	4.15461	2.05471	0.000100305	0.00279539
NAALADL2	706.35	357.07	1055.63	2.95637	1.56383	0.000100575	0.00279922
TRIM2	12407	6003.21	18810.7	3.13345	1.64775	0.00010209	0.00283397
ACADL	163.984	75.363	252.605	3.35184	1.74495	0.000105072	0.0028978
PRSS22	3462.53	1779.27	5145.8	2.89208	1.53211	0.000106741	0.0029362
TRPM4	3381.97	1610.41	5153.53	3.20013	1.67813	0.000108262	0.0029742
GDA	20.633	5.21912	36.0468	6.90668	2.78799	0.000109787	0.00301219
BEND4	130.11	15.6842	244.536	15.5913	3.96267	0.000112031	0.00306189
MCF2L	1321.97	679.044	1964.9	2.89362	1.53288	0.000113963	0.0031067
HNMT	3489.55	1394.33	5584.77	4.00534	2.00193	0.000115914	0.00315583
PLA2G2A	1147.09	62.0977	2232.08	35.9446	5.1677	0.000117033	0.00318221
SSBP3	1640.38	845.874	2434.88	2.87854	1.52534	0.000118293	0.00320826
BBC3	3151.93	1533.97	4769.88	3.1095	1.63668	0.000118656	0.00320998
DNAH8	18.4768	4.599	32.3547	7.03515	2.81458	0.000118659	0.00320998
AGT	88.897	11.6643	166.13	14.2425	3.83214	0.000120228	0.00324831
MYB	738.383	374.109	1102.66	2.94742	1.55945	0.000123477	0.0033234
TSPAN12	994.976	505.128	1484.82	2.9395	1.55557	0.000125187	0.00336516
GBP3	10371.6	5439.92	15303.3	2.81315	1.49218	0.000125624	0.00337262
TRIB2	22368.6	11560.7	33176.5	2.86977	1.52093	0.000128035	0.00342869
GALNT4	457.049	231.026	683.072	2.95669	1.56398	0.00012872	0.00344269
RBP4	184.224	26.484	341.964	12.9121	3.69065	0.000130559	0.00347438
RBM47	18697	9736.05	27657.9	2.84077	1.50628	0.000131556	0.00349324
IDH1	3014.52	1556.06	4472.97	2.87454	1.52333	0.000131597	0.00349324
SYTL5	663.169	199.714	1126.62	5.64118	2.496	0.00013385	0.00353715
SAA1	2246.51	589.423	3903.59	6.62273	2.72743	0.000135055	0.00356277
OR51E2	91.7081	5.02096	178.395	35.5301	5.15097	0.000139956	0.00366475
C1orf150	7.05402	0.340826	13.7672	40.3936	5.33606	0.000149155	0.00386431
TJP3	4909.1	1944.52	7873.68	4.04917	2.01763	0.000156076	0.00402726
SLC37A1	5607.28	2936.23	8278.32	2.81937	1.49537	0.000157087	0.00403863
DNAJC22	48.6577	19.4167	77.8987	4.01194	2.0043	0.000158809	0.00407796
KCNH6	28.8502	3.25278	54.4476	16.7388	4.06512	0.00016254	0.00415685
EPHA5	20.9461	5.9324	35.9599	6.06161	2.5997	0.000165714	0.00422068
C8orf47	271.894	136.673	407.114	2.97874	1.5747	0.000165759	0.00422068
PTGES	11369.2	5992.05	16746.3	2.79476	1.48272	0.00016763	0.00425361
TP53INP1	3772.48	1483.16	6061.79	4.08708	2.03107	0.000172426	0.00435392
MZB1	13.3972	2.56686	24.2275	9.43857	3.23857	0.000172723	0.00435623
RNF186	37.8236	8.05674	67.5905	8.38932	3.06855	0.00017397	0.00438249
SRCIN1	110.686	52.083	169.289	3.25036	1.7006	0.000175182	0.00439216
ALPP	47.9931	19.0802	76.906	4.03067	2.01102	0.000175612	0.00439776
LOC100506190	1327.35	693.072	1961.63	2.83034	1.50097	0.00017946	0.00447827
RASD2	204.38	85.3353	323.424	3.79004	1.92221	0.000181152	0.00449409
SLC29A3	347.021	176.074	517.967	2.94175	1.55668	0.000182573	0.0045188
FN1	2920.86	1169.59	4672.14	3.99468	1.99808	0.000183243	0.00453008
ABP1	56.3797	14.2739	98.4854	6.89969	2.78653	0.000184751	0.00456206
NCCRP1	2164.38	637.688	3691.08	5.78822	2.53312	0.000186525	0.00460051
TRIM22	5185.22	2740.42	7630.01	2.78425	1.47729	0.000187611	0.00461703
ICA1	3930.84	2072.21	5789.47	2.79386	1.48226	0.000187847	0.00461703
TSPAN13	7241.37	3812.16	10670.6	2.79909	1.48496	0.000189407	0.00464462
ZNF69	276.181	138.63	413.732	2.98444	1.57746	0.000192339	0.00470024
APBA2	46.0085	18.521	73.496	3.96825	1.9885	0.000194072	0.00473169
C8orf4	18044.9	4659.14	31430.7	6.74604	2.75404	0.000195316	0.00475218
STEAP2	6354.31	3255.53	9453.08	2.9037	1.53789	0.000197039	0.00477349
LOC100506100	39.4193	14.9086	63.9301	4.28815	2.10035	0.000199708	0.00482479
FARP1	2980.74	1577.11	4384.37	2.78	1.47508	0.000202038	0.00487011
IL1R1	4837.44	2568.26	7106.63	2.76711	1.46838	0.000202272	0.00487011
ITGAM	1803.08	795.018	2811.13	3.53594	1.82209	0.000206384	0.00495788
ATOH8	696.981	361.839	1032.12	2.85244	1.5122	0.000208209	0.00499607
CSF3R	16.8461	4.04176	29.6504	7.33601	2.87499	0.000211623	0.00505514
OR7E14P	112.119	52.7831	171.455	3.24829	1.69968	0.000212264	0.00506477
ZSCAN2	756.561	394.998	1118.12	2.8307	1.50116	0.00021669	0.00515664
RAB37	32.5982	11.5345	53.6619	4.65231	2.21795	0.000216791	0.00515664
SOX4	32457.6	16210.3	48705	3.00458	1.58716	0.000216843	0.00515664
FAAH2	1684.61	890.424	2478.8	2.78384	1.47708	0.00021721	0.00515958
KCNJ11	177.788	87.5028	268.073	3.0636	1.61523	0.000217769	0.00516708
CCL22	22.9882	6.57021	39.4061	5.9977	2.58441	0.00022331	0.0052787
RALGAPA2	8590.28	3839.21	13341.3	3.47502	1.79702	0.000224352	0.00529372
TRANK1	1507.35	800.057	2214.65	2.76812	1.46891	0.000225906	0.00532447
KRT81	154.585	76.7431	232.426	3.02863	1.59867	0.000226159	0.00532452
PRRT3	261.873	134.091	389.654	2.9059	1.53898	0.00023328	0.00546791
BAALC	175.202	22.8725	327.532	14.3199	3.83995	0.000237697	0.00554088
ZNF396	108.863	51.2697	166.457	3.2467	1.69897	0.000238057	0.00554318
CDYL2	1003.76	531.156	1476.36	2.77952	1.47484	0.000240116	0.0055789
SLC46A3	55.1773	17.8413	92.5133	5.18535	2.37444	0.000247211	0.00573119
GOLM1	7849.75	2387.65	13311.8	5.5753	2.47905	0.000249151	0.00576358
EFCAB4A	1047.91	321.081	1774.73	5.52737	2.46659	0.000250163	0.0057794
IL17RB	659.63	346.121	973.139	2.81156	1.49137	0.000250379	0.0057794
HLA-DRA	11500.3	3395.77	19604.9	5.77331	2.5294	0.000255284	0.00587223
ZNF552	1888.88	1004.97	2772.79	2.75906	1.46418	0.000255507	0.00587223
SLC25A18	115.9	12.0661	219.735	18.2109	4.18673	0.000261295	0.00598582
CCDC73	99.8585	47.6736	152.043	3.18926	1.67322	0.000263756	0.00603569
PNKD	1902.63	995.649	2809.61	2.82189	1.49666	0.000266429	0.00609031
NUCB2	4557.92	2222.55	6893.3	3.10153	1.63298	0.000269375	0.00614333
IL17RC	2457.69	1322.61	3592.77	2.71643	1.44171	0.000269617	0.00614333
GMDS	4215.61	2272.65	6158.56	2.70985	1.43822	0.000269936	0.00614401
TBX2	55.0023	8.52857	101.476	11.8984	3.57269	0.000271089	0.00616365
SLPI	10179.8	5458.99	14900.7	2.72957	1.44868	0.000272395	0.00618672
DBNDD1	408.712	215.225	602.199	2.798	1.48439	0.000273346	0.00620167
MS4A14	16.427	4.1326	28.7215	6.94998	2.79701	0.000274292	0.0062165
GPR158	18.9904	2.71379	35.267	12.9955	3.69994	0.000274859	0.00622272
TMEM136	888.37	439.974	1336.77	3.03829	1.60326	0.000276432	0.00625166
MESP1	43.7076	17.8864	69.5287	3.88725	1.95875	0.000280899	0.00633917
RET	124.517	61.0506	187.983	3.07914	1.62253	0.000282015	0.00635631
LRG1	1278.46	689.491	1867.43	2.70841	1.43745	0.000282257	0.00635631
SHC4	20.3594	4.45207	36.2667	8.14603	3.0261	0.000283538	0.0063784
WIPI1	2020.6	916.371	3124.83	3.41	1.76977	0.000284573	0.00639491
YPEL1	104.726	45.1153	164.336	3.64259	1.86496	0.000289546	0.00646562
TBC1D8B	1034.24	540.201	1528.28	2.8291	1.50034	0.000294068	0.00654593
COL22A1	681.97	359.473	1004.47	2.79428	1.48248	0.000302179	0.00671241
ATP1B1	27824.3	15156.3	40492.3	2.67165	1.41773	0.000303246	0.00672711
HSH2D	345.444	156.472	534.417	3.41541	1.77206	0.000303474	0.00672711
DHRS7	7251.34	3928.46	10574.2	2.6917	1.42852	0.000303837	0.00672813
MYO5C	15824.5	8317.63	23331.4	2.80506	1.48803	0.000304985	0.00674395
PKIB	85.3595	39.4354	131.284	3.32908	1.73513	0.000305504	0.00674395
CD74	23806.8	10386.4	37227.2	3.58424	1.84167	0.000306087	0.00674982
STS	3732.56	1611.59	5853.54	3.63215	1.86082	0.000307693	0.00677818
DNALI1	317.294	140.774	493.814	3.50786	1.81059	0.000309529	0.00680451
HIVEP3	1420.17	750.672	2089.67	2.78373	1.47702	0.000314463	0.00689869
SLC30A2	1107.85	340.093	1875.6	5.51496	2.46335	0.000327887	0.0071772
TGM2	27745.7	12347.7	43143.6	3.49405	1.8049	0.000328172	0.0071772
TMEM150C	111.956	54.8149	169.097	3.08487	1.62521	0.000329197	0.00719221
MAPK3	1969.36	1039.96	2898.76	2.78737	1.4789	0.0003308	0.00720502
LNX1	1640.51	889.943	2391.07	2.68677	1.42587	0.000330986	0.00720502
FOLH1	1157.51	85.2984	2229.72	26.1402	4.7082	0.000332151	0.00721098
VSTM5	11.1687	1.94985	20.3875	10.4559	3.38625	0.000332238	0.00721098
DOCK4	1123.89	608.025	1639.76	2.69687	1.43128	0.000336153	0.00728422
2013-03-02	410.6	217.517	603.684	2.77534	1.47267	0.000338664	0.00730881
VTCN1	832.836	252.166	1413.51	5.60547	2.48683	0.000339257	0.00731418
PGBD5	403.882	188.01	619.754	3.29639	1.72089	0.000340495	0.00733342
MIR146A	38.9642	15.4128	62.5156	4.05608	2.02009	0.000346307	0.00742845
B3GALT4	595.973	274.398	917.549	3.34386	1.74151	0.000348446	0.00746681
GGT1	247.186	82.309	412.062	5.00628	2.32374	0.000348843	0.00746777
CD36	20.1798	6.15193	34.2077	5.56048	2.47521	0.000361754	0.00770531
LOC100129034	833.491	408.136	1258.85	3.08438	1.62498	0.000364935	0.00776529
SEPP1	8129	3170.3	13087.7	4.12821	2.04552	0.000365952	0.00777915
CSF2RB	50.1606	21.102	79.2191	3.75409	1.90846	0.000366761	0.00778854
RARRES1	48624.7	12333.6	84915.8	6.88493	2.78344	0.000368474	0.0078171
ANKRD36B	5017	1919.68	8114.32	4.2269	2.0796	0.000371431	0.00786798
VWA5A	3439.73	1750.91	5128.55	2.92907	1.55044	0.000375758	0.00793989
C4BPA	21.0338	6.14282	35.9249	5.84827	2.54801	0.000378508	0.00797573
LURAP1L	7549.31	2413.67	12685	5.25547	2.39382	0.000380122	0.00800028
TFPI	1197.45	655.723	1739.18	2.65231	1.40725	0.000382764	0.00804789
INHBB	788.25	197.615	1378.89	6.97763	2.80274	0.00038622	0.0081016
FGL1	24.2792	2.13947	46.4189	21.6964	4.43939	0.000392333	0.00819232
SCGN	10.2402	0.92737	19.5531	21.0844	4.39811	0.000397848	0.00828732
CABP4	69.4896	32.1352	106.844	3.32483	1.73328	0.000398054	0.00828732
REEP6	128.123	64.3735	191.873	2.98063	1.57562	0.000401116	0.00833473
PAPSS2	539.236	288.125	790.348	2.74308	1.4558	0.000405037	0.00839978
LOC729178	33.6879	12.9721	54.4036	4.19389	2.06829	0.000405812	0.00840239
FAM55D	24.038	7.7988	40.2772	5.16454	2.36864	0.000405955	0.00840239
MEIS3	843.617	399.141	1288.09	3.22716	1.69027	0.000412407	0.00850686
TEAD2	1492.57	667.074	2318.07	3.47498	1.797	0.000412604	0.00850686
WSCD1	40.2801	16.3707	64.1896	3.92102	1.97123	0.000415126	0.00855055
ANKFN1	38.5331	5.15508	71.9111	13.9496	3.80215	0.000415908	0.00855736
PLA2G5	6.35125	0.340826	12.3617	36.2697	5.18069	0.000416263	0.00855736
C11orf82	527.038	243.038	811.039	3.33709	1.73859	0.000417455	0.00857358
ATP2C2	940.869	506.489	1375.25	2.71526	1.44109	0.000418544	0.00858764
C5	421.817	164.52	679.115	4.12785	2.04539	0.000420471	0.00860794
HLA-DMB	403.467	98.5547	708.38	7.18768	2.84553	0.000420568	0.00860794
NEFH	406.942	173.433	640.451	3.69279	1.88471	0.000431664	0.00879732
CLDN8	1443.75	782.456	2105.04	2.6903	1.42777	0.000434829	0.00885334
FAM102A	12475.1	6800.34	18149.9	2.66897	1.41628	0.000436904	0.00887007
ZBTB38	9487.44	5237.23	13737.6	2.62307	1.39126	0.000438572	0.00887848
TTLL7	1117.87	613.725	1622.01	2.6429	1.40212	0.000441494	0.00892062
CREB3L1	1232.08	526.538	1937.63	3.67994	1.87968	0.000445302	0.008989
MAPK8IP2	553.427	266.658	840.195	3.15083	1.65573	0.000447118	0.00900078
TTC30A	344.529	183.269	505.79	2.75982	1.46457	0.000447157	0.00900078
PYDC1	13.714	2.73456	24.6935	9.03015	3.17475	0.000457458	0.0091647
SBK1	118.016	59.1184	176.913	2.99252	1.58136	0.000465045	0.0092904
SYBU	1431.89	776.002	2087.78	2.69043	1.42784	0.000468246	0.00934235
CSGALNACT1	2038.94	403.767	3674.11	9.09959	3.1858	0.000468525	0.00934235
PDZK1IP1	2695.33	663.223	4727.43	7.12797	2.83349	0.000472883	0.00940276
LOC283177	9.18705	1.34622	17.0279	12.6487	3.66092	0.000475387	0.00944065
PPP3CA	10016.2	5573.03	14459.3	2.59451	1.37546	0.000475678	0.00944065
PARD3B	1406.48	772.141	2040.82	2.64307	1.40221	0.000478256	0.00947013
SQRDL	27570.6	15354.2	39786.9	2.59127	1.37366	0.000478501	0.00947013
BCL2L15	353.536	143.368	563.704	3.93188	1.97522	0.000479944	0.00948985
C1RL	2459.12	1010.65	3907.59	3.8664	1.95099	0.000484578	0.00957255
UTRN	6544.47	3635.51	9453.43	2.6003	1.37868	0.000486638	0.00960431
FAM161B	567.85	287.864	847.836	2.94526	1.5584	0.000489401	0.00964793
IL36RN	75.9888	34.1528	117.825	3.44993	1.78657	0.000499224	0.00979413
ANO7	439.786	77.5527	802.02	10.3416	3.37039	0.000500558	0.00980614
NRG3	36.5515	3.69726	69.4056	18.7722	4.23052	0.000509455	0.00994269
ALPK1	2003.48	1095.8	2911.16	2.65666	1.40961	0.00050987	0.00994269
ARSD	2807.79	1561.21	4054.36	2.59694	1.37681	0.000515868	0.0100275
RNFT1	1053.44	579.973	1526.91	2.63272	1.39655	0.000515973	0.0100275
ST8SIA1	968.066	196.253	1739.88	8.86548	3.1482	0.000517409	0.0100344
RNF24	3343.16	1874.71	4811.61	2.56659	1.35985	0.000520874	0.0100832
SLC40A1	2171.74	1207.1	3136.37	2.59826	1.37755	0.000526753	0.0101785
TMPRSS2	24527.4	7590.56	41464.2	5.4626	2.44959	0.000530172	0.0102352
C11orf54	3596.35	2000.36	5192.34	2.5957	1.37612	0.000532089	0.0102629
C7orf63	216.862	114.421	319.303	2.79061	1.48058	0.000534546	0.0102916
MAP3K13	7886.99	4419.69	11354.3	2.56903	1.36122	0.000535664	0.0103038
MIR497HG	34.6821	13.908	55.4562	3.98735	1.99543	0.000539627	0.0103706
FAM114A1	8605.06	4852.37	12357.8	2.54675	1.34866	0.000565394	0.0107535
BCL2A1	160.855	83.6799	238.03	2.84453	1.50819	0.000565884	0.0107535
ABCC8	32.4906	5.18982	59.7914	11.5209	3.52618	0.000566135	0.0107535
NCOA7	32465.8	16676.6	48255	2.89357	1.53285	0.000569519	0.0107895
LOC283587	8.08807	0.92737	15.2488	16.443	4.0394	0.000573245	0.0108401
POPDC2	126.135	58.666	193.603	3.3001	1.72251	0.000578929	0.0109281
ENOX1	427.432	233.697	621.167	2.658	1.41034	0.000589865	0.0111148
TMEM165	30387.9	17047.5	43728.2	2.56508	1.359	0.00059128	0.0111316
FIBCD1	38.1673	15.6628	60.6719	3.87363	1.95368	0.000592904	0.0111358
PLA2G4D	68.2886	30.4963	106.081	3.47849	1.79846	0.000593078	0.0111358
SHROOM1	1288.88	722.59	1855.17	2.56739	1.3603	0.000606493	0.011309
TMEM63A	5773.72	3273.74	8273.69	2.52729	1.33759	0.000606562	0.011309
ASRGL1	1584.63	222.33	2946.94	13.2548	3.72844	0.000614882	0.0114287
SULT1C2P1	22.4447	7.62256	37.2668	4.88901	2.28954	0.00061518	0.0114287
ACBD5	4487.37	2515.72	6459.03	2.56747	1.36035	0.000615545	0.0114287
TBC1D9	5175.52	2903.97	7447.07	2.56444	1.35865	0.000620855	0.0114948
HLA-DPA1	2245.42	661.877	3828.95	5.78499	2.53232	0.000625614	0.0115691
H2AFJ	3870.29	2163.51	5577.06	2.57778	1.36613	0.000625958	0.0115691
SLC9A3R2	2428.96	1261.4	3596.52	2.85123	1.51158	0.00063009	0.0116252
AUH	2276.39	1268.99	3283.79	2.58771	1.37168	0.000640521	0.0117767
PIP5K1B	544.742	250.51	838.974	3.34906	1.74376	0.000649329	0.011918
PPP1R1B	1790.18	796.6	2783.76	3.49455	1.80511	0.000654175	0.0119862
GK	8226.96	4577.48	11876.4	2.59454	1.37548	0.000669899	0.0122111
RHOF	1297.76	737.931	1857.6	2.5173	1.33188	0.000687423	0.0124984
C1orf85	715.582	353.17	1077.99	3.05234	1.60992	0.000691672	0.0125649
GALC	1593.49	638.192	2548.79	3.99377	1.99775	0.000705325	0.012791
IGSF21	6.84037	0.586544	13.0942	22.3243	4.48054	0.000709148	0.0128494
GLIPR2	550.143	278.692	821.593	2.94803	1.55975	0.000717352	0.0129759
ZSCAN16	481.674	264.97	698.378	2.63569	1.39818	0.00072311	0.0130578
RARRES3	2384.39	967.763	3801.02	3.92764	1.97366	0.000727978	0.013121
BTN3A3	772.676	399.132	1146.22	2.87179	1.52195	0.000728463	0.013121
ARFGAP3	18210.5	10362.6	26058.4	2.51467	1.33037	0.000732662	0.0131743
CAB39L	2410.4	1363.79	3457.01	2.53485	1.3419	0.000738038	0.0132597
ANKRD44	337.116	184.565	489.666	2.65308	1.40767	0.00074224	0.0133236
PTCHD4	110.297	54.5573	166.036	3.04334	1.60565	0.000753233	0.0134644
TRIM62	735.802	415.69	1055.91	2.54015	1.34491	0.000781798	0.0139281
SCARNA5	8231.37	4752.23	11710.5	2.46421	1.30113	0.000786548	0.014001
TMEM120A	985.534	559.944	1411.12	2.52012	1.33349	0.000790276	0.0140555
TBC1D1	10117.2	5765.44	14469	2.50961	1.32746	0.000792629	0.0140856
SLC35F1	41.1505	18.015	64.286	3.56847	1.83531	0.000796065	0.0141173
LOC100129480	126.021	65.8808	186.161	2.82573	1.49862	0.000806286	0.0142567
SORBS1	1285.84	728.42	1843.25	2.53048	1.33941	0.000815626	0.0143979
TNFRSF11B	418.342	203.572	633.112	3.11001	1.63692	0.000820664	0.014454
TRAFD1	10294.9	5902.12	14687.8	2.48856	1.31531	0.000821526	0.014454
BCL6	11002.4	6294.21	15710.6	2.49604	1.31964	0.000833901	0.0146595
APPL2	4060.18	2313.95	5806.4	2.5093	1.32728	0.000840269	0.0147093
PLCH1	127.972	64.6916	191.252	2.95636	1.56382	0.000840974	0.0147093
CYP1A1	5899.18	707.769	11090.6	15.6698	3.96991	0.000841582	0.0147093
TMEM98	1365.46	773.855	1957.06	2.52898	1.33855	0.000844452	0.0147474
BCMO1	36.4525	13.4806	59.4244	4.40812	2.14016	0.000872306	0.0151466
PDE5A	4434.02	2267.62	6600.42	2.91072	1.54138	0.000882909	0.0152932
SORBS2	1985.35	647.052	3323.66	5.13661	2.36082	0.000895486	0.01546
LYN	13466	7743.34	19188.6	2.47808	1.30922	0.000896905	0.01546
NBEA	5529.54	2435.33	8623.74	3.5411	1.8242	0.000898062	0.0154674
PYCARD	612.245	328.611	895.88	2.72626	1.44692	0.000899756	0.0154796
KCNU1	9.99427	1.85047	18.1381	9.80188	3.29306	0.000910079	0.0156236
ERBB3	25851.6	11189.1	40514	3.62085	1.85633	0.000919039	0.015752
LOC729852	953.888	540.441	1367.33	2.53003	1.33916	0.000921775	0.0157861
ITM2C	3050.58	1756.17	4345	2.47414	1.30693	0.000935793	0.0159875
FAM19A5	48.2348	21.7922	74.6773	3.42679	1.77686	0.000956297	0.0162776
S100A4	1026.94	580.774	1473.11	2.53646	1.34281	0.000956582	0.0162776
C2CD4C	33.6165	14.0458	53.1872	3.78669	1.92094	0.000976523	0.0165634
TMEM66	13577.6	7859.66	19295.5	2.45501	1.29573	0.000982616	0.0166482
PLSCR1	5362.41	3101.8	7623.01	2.45761	1.29726	0.000987642	0.0167102
NSF	4650.03	2678.95	6621.12	2.47154	1.30541	0.00098911	0.0167102
ADD3	10829	6287.14	15370.8	2.4448	1.28972	0.00099665	0.0167951
IRF7	1621.35	938.978	2303.73	2.45344	1.29481	0.000998228	0.0167974
RAB11FIP4	2507.37	1444.8	3569.94	2.47089	1.30503	0.00100466	0.0168789
CITED1	40.2859	17.7687	62.8031	3.53448	1.8215	0.0010121	0.0169905
FRMPD2	22.7817	3.96917	41.5942	10.4793	3.38947	0.00101957	0.0170915
GATA2	2989.35	1739.29	4239.41	2.43744	1.28537	0.00101973	0.0170915
RCAN1	7821.63	4220.46	11422.8	2.70653	1.43644	0.00102149	0.0171076
UBD	29020.4	7412.97	50627.9	6.82964	2.77181	0.0010227	0.0171143
CST1	123.342	14.394	232.291	16.138	4.01239	0.00102768	0.0171762
PRR4	18.462	5.76239	31.1616	5.40776	2.43503	0.00103688	0.0173106
ZNF503-AS1	45.3861	20.6861	70.086	3.38807	1.76046	0.00104035	0.017355
LXN	7224.64	2059.61	12389.7	6.01554	2.5887	0.0010465	0.0174029
FRAT1	340.74	191.22	490.261	2.56386	1.35832	0.00105583	0.0175386
DLGAP1	86.6893	44.7816	128.597	2.87165	1.52188	0.00106013	0.0175882
AKR1C3	660.733	290.009	1031.46	3.55663	1.83051	0.00108397	0.0179557
H6PD	6932.74	4008.19	9857.3	2.45929	1.29824	0.00108817	0.0180112
SLC5A1	1894.8	442.151	3347.46	7.57085	2.92046	0.00109179	0.018057
CLEC7A	133.087	63.5231	202.652	3.1902	1.67365	0.00111282	0.0183905
GCHFR	139.565	74.546	204.584	2.7444	1.45649	0.00112443	0.0185536
SECISBP2L	7175.36	4184.6	10166.1	2.42941	1.28061	0.00114301	0.0188163
CYP2G1P	80.9872	34.4398	127.535	3.70311	1.88874	0.0011577	0.0189629
LOC643529	189.08	104.639	273.521	2.61395	1.38623	0.00116205	0.0189917
NFIL3	7090.44	4151.41	10029.5	2.41592	1.27257	0.00116554	0.019025
CATSPERB	638.801	188.393	1089.21	5.78159	2.53147	0.00118474	0.0192878
REPS2	2099.48	1219.92	2979.03	2.44199	1.28805	0.0011871	0.0192878
DNAH7	133.507	58.7246	208.289	3.54688	1.82655	0.00119534	0.019392
THSD7A	664.82	378.865	950.775	2.50954	1.32742	0.00119881	0.0194335
MICAL1	1022.95	595.493	1450.4	2.43563	1.28429	0.0012019	0.0194688
DOK1	169.573	92.3762	246.769	2.67135	1.41757	0.00120286	0.0194695
EPSTI1	317.878	180.544	455.212	2.52134	1.33419	0.0012058	0.0195021
CCDC13	200.946	111.509	290.383	2.60413	1.3808	0.00121568	0.0196321
RTP4	593.206	343.533	842.879	2.45356	1.29488	0.00121794	0.0196483
GATS	1387.28	809.971	1964.6	2.42552	1.27829	0.00121853	0.0196483
GABARAP	5013.56	2935.04	7092.08	2.41635	1.27283	0.00122408	0.0197227
HLA-DOA	1190.09	595.351	1784.84	2.99795	1.58398	0.00122987	0.0197917
SERPINF2	254.975	142.851	367.1	2.56981	1.36166	0.00123799	0.0198432
ABCC11	16.3456	5.01669	27.6746	5.5165	2.46375	0.0012468	0.0199128
SCARNA6	7391.35	4372.44	10410.3	2.38088	1.25149	0.00126664	0.0201589
RNF224	32.1586	13.6928	50.6245	3.69716	1.88642	0.00126729	0.0201589
SIAE	879.799	508.482	1251.11	2.46049	1.29894	0.00128091	0.0203603
OPRK1	15.0811	4.4216	25.7406	5.82156	2.5414	0.00129395	0.0205062
POLD4	1596.54	936.884	2256.2	2.4082	1.26795	0.00132555	0.020929
AVPR2	10.29	2.18702	18.3929	8.41003	3.07211	0.0013299	0.0209819
ZNF467	32.2825	14.0812	50.4838	3.5852	1.84205	0.00133099	0.0209836
RNF150	132.282	71.4814	193.082	2.70115	1.43357	0.0013391	0.0210957
SNAP91	12.4988	3.1534	21.8441	6.92716	2.79226	0.00134504	0.0211577
RASGEF1A	464.859	144.95	784.768	5.41405	2.43671	0.00135728	0.0212448
RDH11	11212.9	6611.6	15814.2	2.39189	1.25815	0.00135756	0.0212448
TSPAN6	3924.22	2297.62	5550.81	2.41589	1.27256	0.00136801	0.0213639
DHCR24	26775.6	10291.4	43259.9	4.2035	2.07159	0.00136819	0.0213639
EPS8	13018.6	7085.85	18951.3	2.67452	1.41928	0.00138101	0.0215008
C1orf130	316.086	94.1842	537.988	5.71208	2.51402	0.0013959	0.0216703
IFI35	902.076	528.593	1275.56	2.41312	1.2709	0.00141438	0.0218839
SNRPN	8.12329	1.30294	14.9437	11.4692	3.5197	0.00141489	0.0218839
RASGEF1B	1962.49	1160.12	2764.85	2.38324	1.25293	0.00141636	0.0218906
GSTA4	331.077	190.741	471.412	2.47148	1.30537	0.0014213	0.0219511
RAB6B	76.537	36.8703	116.204	3.15169	1.65613	0.00143648	0.02213
RSPH1	44.5286	20.5551	68.502	3.33261	1.73665	0.00143814	0.02213
SLC25A16	1462.09	857.798	2066.37	2.40893	1.26839	0.00143971	0.02213
BACE2	23442.7	13832.6	33052.8	2.38948	1.2567	0.00144048	0.02213
SMPD1	2756.79	1631.02	3882.55	2.38044	1.25123	0.00146748	0.0224844
IDH2	3854.47	1844.06	5864.87	3.18041	1.66921	0.00147447	0.0225625
NECAB1	17.2479	5.76782	28.728	4.98074	2.31636	0.0014806	0.0226365
FAM55B	535.542	175.448	895.637	5.10487	2.35187	0.00148796	0.0227326
GPR37	368.529	149.884	587.174	3.91752	1.96994	0.00151138	0.0230573
FLJ22447	31.0647	13.6196	48.5099	3.56176	1.83259	0.00152495	0.0232476
OLFML3	68.038	16.6432	119.433	7.17609	2.8432	0.00152623	0.0232503
RGS6	12.8896	2.38946	23.3898	9.78875	3.29112	0.00152805	0.0232614
ADCY2	446.28	159.619	732.941	4.59183	2.19907	0.00154018	0.0234292
EHHADH	456.1	264.095	648.106	2.45406	1.29517	0.00154161	0.0234342
OSCP1	166.642	92.3249	240.959	2.6099	1.38399	0.00154276	0.0234349
C9orf169	115.032	62.6255	167.438	2.67364	1.41881	0.00157655	0.0238799
TMEM135	1358.89	801.342	1916.44	2.39153	1.25794	0.0015816	0.0239393
FGL2	62.689	19.1687	106.209	5.54077	2.47009	0.00159128	0.0240515
COL28A1	33.8844	14.7799	52.9888	3.5852	1.84205	0.00161896	0.0243832
LOC90246	203.545	114.932	292.157	2.54199	1.34596	0.00165645	0.024842
SERINC2	8604.06	5144.43	12063.7	2.345	1.22959	0.00165959	0.0248716
NPTX2	1007.1	194.379	1819.82	9.36222	3.22685	0.00166696	0.0249348
FLJ41200	30.5348	13.0752	47.9945	3.67065	1.87604	0.00166769	0.0249348
RAB17	358.718	131.185	586.25	4.46886	2.15991	0.00166822	0.0249348
SERPING1	622.418	362.885	881.951	2.43039	1.28119	0.00169138	0.0252235
NEURL3	3088.72	1047.16	5130.29	4.89926	2.29256	0.0017	0.0253027
EPHX2	487.582	219.968	755.196	3.43322	1.77956	0.00170702	0.0253676
LUZP2	53.6215	7.24332	99.9996	13.8058	3.7872	0.00172323	0.0255727
LTBP1	15612.1	9355.91	21868.2	2.33737	1.22488	0.00175008	0.0258611
PPAPDC2	1304.18	776.81	1831.55	2.35779	1.23743	0.00175526	0.0258852
TSHZ2	1888.91	636.138	3141.67	4.93866	2.30412	0.00175681	0.0258901
VNN3	1299.69	274.318	2325.06	8.47577	3.08334	0.00175823	0.025893
EMB	557.53	325.35	789.71	2.42726	1.27933	0.00177605	0.0261012
UNC13A	17.0153	5.69407	28.3365	4.97649	2.31513	0.00181245	0.0265331
CXXC4	37.9961	17.4894	58.5028	3.34504	1.74202	0.00181857	0.0265788
COL24A1	20.9917	7.82927	34.1542	4.36237	2.12511	0.00183399	0.0267858
[truncated: 788 more rows]
