# Supplementary material for: Stem cell and neurogenic gene-expression profiles link prostate basal cells to aggressive prostate cancer
Source: Nat Commun. 2016 Feb 29;7:10798. doi: 10.1038/ncomms10798 (PMC4773505; doi:10.1038/ncomms10798)
Supplement: Supplementary Data 2 — GSEA pathway analysis indicates the gene signatures enriched in human benign prostatic luminal epithelial cells compared to the corresponding basal cells. [file ncomms10798-s3.xlsx]

## Sheet: GSEA pathways Up in Basal
Supplementary Data 2. GSEA pathway analysis indicates the gene signatures enriched in human benign prostatic basal epithelial cells compared to the corresponding luminal cells.
GSEA pathway analysis of basal signature
Pathway name (Up-regulated in N-B)	SIZE	ES	NES	NOM p-val	FDR q-val	Category
PID_MYC_ACTIVE PATHWAY	79	0.630373	2.28703	0	2.42e-05	Stem cell
PID_DELTA NP63 PATHWAY	47	0.61681	2.03146	0	0.000602
PID_TAP63 PATHWAY	54	0.520302	1.78	0	0.0140753
PID_WNT_SIGNALING_PATHWAY	28	0.541457	1.59663	0.013308	0.052265
PID_CXCR4_PATHWAY	102	0.370445	1.4027	0.0177165	0.145894
PID_IGF1_PATHWAY	30	0.383266	1.16559	0.224066	0.36807
BIOCARTA_NGF_PATHWAY	18	0.560957	1.49684	0.0301887	0.0917007	Neural and neuronal development
REACTOME_GABA_RECEPTOR_ACTIVATION	38	0.429932	1.37763	0.0619835	0.16372
PID_FGF_PATHWAY	55	0.389299	1.35222	0.0575397	0.182
PID_PDGFRA PATHWAY	22	0.456658	1.28505	0.159751	0.23879
BIOCARTA_AGR_PATHWAY	36	0.409337	1.28616	0.110454	0.237708
BIOCARTA_SHH_PATHWAY	16	0.466022	1.21783	0.215116	0.30277
KEGG_AXON_GUIDANCE	129	0.292103	1.16446	0.143403	0.368947
REACTOME_NEURONAL_SYSTEM	276	0.25133	1.08914	0.210317	0.477724
KEGG_ECM_RECEPTOR_INTERACTION	84	0.544809	2.04696	0	0.000534	Cell adhesion, cell-cell interaction, motility
REACTOME_COLLAGEN_FORMATION	58	0.583309	2.00692	0	0.000976
BIOCARTA_INTEGRIN_PATHWAY	38	0.63099	1.99622	0	0.00103293
PID_INTEGRIN1_PATHWAY	66	0.559573	1.953	0	0.00212367
PID_INTEGRIN3_PATHWAY	43	0.589663	1.91804	0	0.00342011
KEGG_FOCAL_ADHESION	199	0.451083	1.8844	0	0.00489393
REACTOME_GAP_JUNCTION_ASSEMBLY	18	0.655572	1.78021	0	0.0141801
WU_CELL_MIGRATION	182	0.423307	1.7483	0	0.018796
KEGG_TIGHT_JUNCTION	132	0.319355	1.2778	0.0686869	0.246277
REACTOME_CELL_CYCLE_CHECKPOINTS	111	0.402093	1.53709	0	0.074015	Cell cycle
REACTOME_S_PHASE	106	0.401616	1.52299	0.00595238	0.0804997
KEGG_CELL_CYCLE	124	0.369592	1.44149	0.00580271	0.119873
BIOCARTA_CELL CYCLE_PATHWAY	23	0.44034	1.23677	0.171657	0.284344
REACTOME_MITOTIC_G1_G1_S_PHASES	130	0.371331	1.48182	0.00980392	0.0988634
REACTOME_G2_M_CHECKPOINTS	41	0.456518	1.47469	0.0357853	0.102841
REACTOME_M_G1_TRANSITION	78	0.375969	1.37373	0.0268336	0.165657
REACTOME_G1_PHASE	35	0.426558	1.31689	0.102273	0.211607
REACTOME_3_UTR_MEDIATED_TRANSLATIONAL_REGULATION	106	0.702464	2.67782	0	0	RNA processing and translation-related
REACTOME_NONSENSE_MEDIATED_DECAY_ENHANCED_BY_THE_EXON_JUNCTION_COMPLEX	107	0.673267	2.6107	0	0
REACTOME_PEPTIDE_CHAIN_ELONGATION	86	0.693311	2.58546	0	0
REACTOME_MRNA_PROCESSING	155	0.61508	2.5039	0	0
KEGG_RIBOSOME	87	0.659194	2.49482	0	0
REACTOME_TRANSLATION	147	0.616637	2.47284	0	0
REACTOME_METABOLISM_OF_RNA	256	0.572695	2.47204	0	0
REACTOME_PROCESSING_OF_CAPPED_INTRON_CONTAINING_PRE_MRNA	135	0.621101	2.44316	0	0
REACTOME_ACTIVATION_OF_THE_MRNA_UPON_BINDING_OF_THE_CAP_BINDING_COMPLEX_AND_EIFS_AND_SUBSEQUENT_BINDING_TO_43S	57	0.707351	2.42976	0	0
REACTOME_MRNA_SPLICING	106	0.614283	2.38561	0	0
REACTOME_TRNA_AMINOACYLATION	42	0.71036	2.32683	0	0
REACTOME_METABOLISM_OF_NON_CODING_RNA	48	0.6973	2.31582	0	0
KEGG_SPLICEOSOME	125	0.585836	2.30475	0	0
REACTOME_METABOLISM_OF_MRNA	211	0.538921	2.26422	0	2.37e-05
KEGG_AMINOACYL_TRNA_BIOSYNTHESIS	41	0.679108	2.21279	0	2.03e-05
REACTOME_MRNA_SPLICING_MINOR_PATHWAY	42	0.672063	2.16746	0	5.96e-05
REACTOME_TRANSPORT_OF_MATURE_TRANSCRIPT_TO_CYTOPLASM	52	0.625139	2.11898	0	0.000125
REACTOME_RNA_POL_II_TRANSCRIPTION	101	0.55061	2.08285	0	0.000343
REACTOME_RNA_POL_I_TRANSCRIPTION_TERMINATION	21	0.74273	2.07187	0	0.000433
REACTOME_CYTOSOLIC_TRNA_AMINOACYLATION	24	0.71801	2.04907	0	0.000534
REACTOME_TRANSPORT_OF_MATURE_MRNA_DERIVED_FROM_AN_INTRONLESS_TRANSCRIPT	32	0.657584	2.01888	0	0.000783
KEGG_RNA_POLYMERASE	29	0.617163	1.81891	0.00195695	0.0100499
KEGG_RNA_DEGRADATION	57	0.522817	1.7857	0	0.0136758
KEGG_PYRIMIDINE_METABOLISM	98	0.387452	1.48487	0.0156556	0.0979955
KEGG_CYSTEINE_AND_METHIONINE_METABOLISM	34	0.466428	1.46992	0.041502	0.105198

## Sheet: GSEA pathways Up in Luminal
Supplementary Data 2. GSEA pathway analysis indicates the gene signatures enriched in human benign prostatic luminal epithelial cells compared to the correspondingbasal cells.
GSEA pathway analysis of luminal signature
Pathway name (Up-regulated in N-L)	SIZE	ES	NES	NOM p-val	FDR q-val	Category
KEGG_PEROXISOME	78	0.498227	1.83109	0	0.0163021	Metabolism (Lipid)
KEGG_LYSOSOME	121	0.447429	1.7561	0	0.0295514
KEGG_ETHER_LIPID_METABOLISM	33	0.547322	1.68856	0.00852879	0.0430941
KEGG_ALPHA_LINOLENIC_ACID_METABOLISM	19	0.613599	1.68289	0.0140281	0.0449424
KEGG_ARACHIDONIC_ACID_METABOLISM	58	0.474777	1.68255	0.00408998	0.0448563
REACTOME_BILE_ACID_AND_BILE_SALT_METABOLISM	27	0.55515	1.62047	0.012605	0.0638087
KEGG_PANTOTHENATE_AND_COA_BIOSYNTHESIS	16	0.608172	1.56551	0.022449	0.0866024
REACTOME_ION_CHANNEL_TRANSPORT	54	0.449396	1.55268	0.00757576	0.091658
KEGG_DRUG_METABOLISM_CYTOCHROME_P450	72	0.424967	1.55125	0.00829876	0.0922063
KEGG_BUTANOATE_METABOLISM	34	0.49414	1.5373	0.0243408	0.0961759
KEGG_GLUTATHIONE_METABOLISM	50	0.458013	1.53406	0.00972763	0.0971871
KEGG_TRYPTOPHAN_METABOLISM	40	0.47231	1.52814	0.027897	0.0996543
KEGG_SPHINGOLIPID_METABOLISM	39	0.466892	1.47954	0.0260304	0.123671
KEGG_FATTY_ACID_METABOLISM	42	0.43137	1.42154	0.0519751	0.159615
REACTOME_INTERFERON_ALPHA_BETA_SIGNALING	62	0.582999	2.03701	0	0.00132118	Inflammation and Immunity
REACTOME_INTERFERON_GAMMA_SIGNALING	60	0.557297	1.9643	0	0.00406532
KEGG_ANTIGEN_PROCESSING_AND_PRESENTATION	88	0.455095	1.70058	0	0.0406765
REACTOME_INNATE_IMMUNE_SYSTEM	269	0.393553	1.70953	0	0.0389618
KEGG_TLR_SIGNALING_PATHWAY	102	0.43292	1.67235	0	0.0478005
BIOCARTA_COMP_PATHWAY	19	0.569307	1.55991	0.0268041	0.0894735
REACTOME_COMPLEMENT_CASCADE	29	0.494784	1.53868	0.018595	0.0954498
KEGG_LEISHMANIA_INFECTION	72	0.411228	1.47623	0.0160643	0.12482
REACTOME_PLATELET_HOMEOSTASIS	76	0.39436	1.42673	0.0203252	0.156004
KEGG_AUTOIMMUNE_THYROID_DISEASE	52	0.410258	1.38185	0.0344086	0.182782
KEGG_ALLOGRAFT_REJECTION	37	0.428123	1.37528	0.0652591	0.189257
KEGG_INTESTINAL_IMMUNE_NETWORK	48	0.374761	1.24592	0.128898	0.312325
KEGG_RENIN_ANGIOTENSIN_SYSTEM	17	0.611702	1.62619	0.0126582	0.0635711	Prostate function (Hormone)
REACTOME_AMINE_DERIVED_HORMONES	15	0.649639	1.67212	0.00829876	0.0476569
KEGG_STEROID_HORMONE_BIOSYNTHESIS	55	0.445261	1.52524	0.0264766	0.100957
REACTOME_ENDOGENOUS_STEROLS	15	0.58122	1.49341	0.0408163	0.115992
KEGG_TERPENOID_BACKBONE_BIOSYNTHESIS	15	0.561655	1.43032	0.0668058	0.1538
KEGG_STEROID_BIOSYNTHESIS	17	0.459633	1.22793	0.193159	0.331691
